# Supplementary material for: Designing High‐Sensitivity Mechanochromic Luminescent Materials Through Friction‐Induced Crystallization Strategy
Source: Adv Sci (Weinh). 2024 Oct 21;11(46):2409974. doi: 10.1002/advs.202409974 (PMC11633541; doi:10.1002/advs.202409974)
Supplement: Supplementary file 8 — Supporting Information [file ADVS-11-2409974-s006.zip]

Archive with 3 entries (2 files):
- advs202409974-sup-0008-cif/
- advs202409974-sup-0008-cif/Checkcif of TPE-C12.pdf
- advs202409974-sup-0008-cif/TPE-C12.cif
