# Supplementary material for: Designing High‐Sensitivity Mechanochromic Luminescent Materials Through Friction‐Induced Crystallization Strategy
Source: Adv Sci (Weinh). 2024 Oct 21;11(46):2409974. doi: 10.1002/advs.202409974 (PMC11633541; doi:10.1002/advs.202409974)
Supplement: Supplementary file 8 — Supporting Information [file ADVS-11-2409974-s006.zip › advs202409974-sup-0008-cif/TPE-C12.cif]

data_mo_210825_tpe_2c12_7_0m
_audit_creation_date               2021-08-26
_audit_creation_method
;
Olex2 1.2
(compiled 2018.05.29 svn.r3508 for OlexSys, GUI svn.r5506)
;
_shelx_SHELXL_version_number       '2018/3'
_audit_contact_author_address      ?
_audit_contact_author_email        ?
_audit_contact_author_name         ''
_audit_contact_author_phone        ?
_publ_contact_author_id_orcid      ?
_publ_section_references
;
Dolomanov, O.V., Bourhis, L.J., Gildea, R.J, Howard, J.A.K. & Puschmann, H.
 (2009), J. Appl. Cryst. 42, 339-341.

Sheldrick, G.M. (2015). Acta Cryst. A71, 3-8.

Sheldrick, G.M. (2015). Acta Cryst. C71, 3-8.
;
_chemical_name_common              ?
_chemical_name_systematic          ?
_chemical_formula_moiety           'C50 H68 O2'
_chemical_formula_sum              'C50 H68 O2'
_chemical_formula_weight           701.04
_chemical_melting_point            ?
loop_
  _atom_type_symbol
  _atom_type_description
  _atom_type_scat_dispersion_real
  _atom_type_scat_dispersion_imag
  _atom_type_scat_source
 'C' 'C' 0.0033 0.0016 'International Tables Vol C Tables 4.2.6.8 and 6.1.1.4'
 'H' 'H' 0.0000 0.0000 'International Tables Vol C Tables 4.2.6.8 and 6.1.1.4'
 'O' 'O' 0.0106 0.0060 'International Tables Vol C Tables 4.2.6.8 and 6.1.1.4'

_shelx_space_group_comment
;
The symmetry employed for this shelxl refinement is uniquely defined
by the following loop, which should always be used as a source of
symmetry information in preference to the above space-group names.
They are only intended as comments.
;
_space_group_crystal_system        'triclinic'
_space_group_IT_number             2
_space_group_name_H-M_alt          'P -1'
_space_group_name_Hall             '-P 1'
loop_
  _space_group_symop_operation_xyz
 'x, y, z'
 '-x, -y, -z'

_cell_length_a                     9.759(4)
_cell_length_b                     10.810(7)
_cell_length_c                     21.223(11)
_cell_angle_alpha                  102.72(3)
_cell_angle_beta                   96.845(16)
_cell_angle_gamma                  100.23(2)
_cell_volume                       2120(2)
_cell_formula_units_Z              2
_cell_measurement_reflns_used      2270
_cell_measurement_temperature      170(2)
_cell_measurement_theta_max        28.54
_cell_measurement_theta_min        2.43
_shelx_estimated_absorpt_T_max     0.997
_shelx_estimated_absorpt_T_min     0.994
_exptl_absorpt_coefficient_mu      0.064
_exptl_absorpt_correction_T_max    0.7459
_exptl_absorpt_correction_T_min    0.6004
_exptl_absorpt_correction_type     multi-scan
_exptl_absorpt_process_details
;
SADABS-2016/2 (Bruker,2016/2) was used for absorption correction.
wR2(int) was 0.1380 before and 0.0652 after correction.
The Ratio of minimum to maximum transmission is 0.8049.
The \l/2 correction factor is Not present.
;
_exptl_absorpt_special_details     ?
_exptl_crystal_colour              colourless
_exptl_crystal_colour_primary      colourless
_exptl_crystal_density_diffrn      1.098
_exptl_crystal_density_meas        ?
_exptl_crystal_density_method      ?
_exptl_crystal_description         block
_exptl_crystal_F_000               768
_exptl_crystal_size_max            0.09
_exptl_crystal_size_mid            0.05
_exptl_crystal_size_min            0.04
_exptl_transmission_factor_max     ?
_exptl_transmission_factor_min     ?
_diffrn_reflns_av_R_equivalents    0.0765
_diffrn_reflns_av_unetI/netI       0.0727
_diffrn_reflns_Laue_measured_fraction_full  0.995
_diffrn_reflns_Laue_measured_fraction_max  0.990
_diffrn_reflns_limit_h_max         12
_diffrn_reflns_limit_h_min         -12
_diffrn_reflns_limit_k_max         13
_diffrn_reflns_limit_k_min         -13
_diffrn_reflns_limit_l_max         26
_diffrn_reflns_limit_l_min         -26
_diffrn_reflns_number              29067
_diffrn_reflns_point_group_measured_fraction_full  0.995
_diffrn_reflns_point_group_measured_fraction_max  0.990
_diffrn_reflns_theta_full          25.242
_diffrn_reflns_theta_max           26.367
_diffrn_reflns_theta_min           2.150
_diffrn_ambient_temperature        170.0
_diffrn_detector_area_resol_mean   ?
_diffrn_measured_fraction_theta_full  0.995
_diffrn_measured_fraction_theta_max  0.990
_diffrn_measurement_device_type    'zju Bruker D8 Venture'
_diffrn_measurement_method         '\f and \w scans'
_diffrn_radiation_type             MoK\a
_diffrn_radiation_wavelength       0.71073
_diffrn_source                     ?
_diffrn_standards_number           0
_reflns_Friedel_coverage           0.000
_reflns_Friedel_fraction_full      .
_reflns_Friedel_fraction_max       .
_reflns_number_gt                  5491
_reflns_number_total               8592
_reflns_special_details
;
 Reflections were merged by SHELXL according to the crystal
 class for the calculation of statistics and refinement.
 
 _reflns_Friedel_fraction is defined as the number of unique
 Friedel pairs measured divided by the number that would be
 possible theoretically, ignoring centric projections and
 systematic absences.
;
_reflns_threshold_expression       'I > 2\s(I)'
_computing_cell_refinement         'SAINT V8.40B (Bruker Nano, Inc., 2019)'
_computing_data_collection         'Bruker Instrument Service vV6.2.14'
_computing_data_reduction          'SAINT V8.40B (Bruker Nano, Inc., 2019)'
_computing_molecular_graphics      'Olex2 (Dolomanov et al., 2009)'
_computing_publication_material    'Olex2 (Dolomanov et al., 2009)'
_computing_structure_refinement    'ShelXL (Sheldrick, 2015)'
_computing_structure_solution      'ShelXT (Sheldrick, 2015)'
_refine_diff_density_max           0.271
_refine_diff_density_min           -0.313
_refine_diff_density_rms           0.051
_refine_ls_extinction_coef         .
_refine_ls_extinction_method       none
_refine_ls_goodness_of_fit_ref     1.024
_refine_ls_hydrogen_treatment      constr
_refine_ls_matrix_type             full
_refine_ls_number_parameters       471
_refine_ls_number_reflns           8592
_refine_ls_number_restraints       0
_refine_ls_R_factor_all            0.0993
_refine_ls_R_factor_gt             0.0562
_refine_ls_restrained_S_all        1.024
_refine_ls_shift/su_max            0.001
_refine_ls_shift/su_mean           0.000
_refine_ls_structure_factor_coef   Fsqd
_refine_ls_weighting_details      
 'w=1/[\s^2^(Fo^2^)+(0.0801P)^2^+0.1444P] where P=(Fo^2^+2Fc^2^)/3'
_refine_ls_weighting_scheme        calc
_refine_ls_wR_factor_gt            0.1383
_refine_ls_wR_factor_ref           0.1677
_refine_special_details            ?
_olex2_refinement_description
;
1. Fixed Uiso
 At 1.2 times of:
  All C(H) groups, All C(H,H) groups
 At 1.5 times of:
  All C(H,H,H) groups
2.a Secondary CH2 refined with riding coordinates:
 C2(H2A,H2B), C3(H3A,H3B), C4(H4A,H4B), C5(H5A,H5B), C6(H6A,H6B), C7(H7A,H7B),
 C8(H8A,H8B), C9(H9A,H9B), C10(H10A,H10B), C11(H11A,H11B), C12(H12A,H12B),
 C39(H39A,H39B), C40(H40A,H40B), C41(H41A,H41B), C42(H42A,H42B), C43(H43A,H43B),
  C44(H44A,H44B), C45(H45A,H45B), C46(H46A,H46B), C47(H47A,H47B), C48(H48A,
 H48B), C49(H49A,H49B)
2.b Aromatic/amide H refined with riding coordinates:
 C14(H14), C15(H15), C17(H17), C18(H18), C21(H21), C22(H22), C23(H23),
 C24(H24), C25(H25), C28(H28), C29(H29), C30(H30), C31(H31), C32(H32), C34(H34),
  C35(H35), C37(H37), C38(H38)
2.c Idealised Me refined as rotating group:
 C1(H1A,H1B,H1C), C50(H50A,H50B,H50C)
;
_atom_sites_solution_hydrogens     geom
_atom_sites_solution_primary       dual
_atom_sites_solution_secondary     ?
loop_
  _atom_site_label
  _atom_site_type_symbol
  _atom_site_fract_x
  _atom_site_fract_y
  _atom_site_fract_z
  _atom_site_U_iso_or_equiv
  _atom_site_adp_type
  _atom_site_occupancy
  _atom_site_site_symmetry_order
  _atom_site_calc_flag
  _atom_site_refinement_flags_posn
  _atom_site_refinement_flags_adp
  _atom_site_refinement_flags_occupancy
  _atom_site_disorder_assembly
  _atom_site_disorder_group
 O1 O 0.33556(14) 0.19951(13) 0.15550(7) 0.0361(4) Uani 1 1 d . . . . .
 O2 O 0.91873(14) 0.99741(13) 0.65905(7) 0.0359(4) Uani 1 1 d . . . . .
 C1 C 0.3008(3) -1.0520(2) -0.34254(12) 0.0475(6) Uani 1 1 d . . . . .
 H1A H 0.293896 -1.014950 -0.380712 0.071 Uiso 1 1 calc GR . . . .
 H1B H 0.206079 -1.078935 -0.332663 0.071 Uiso 1 1 calc GR . . . .
 H1C H 0.344655 -1.127371 -0.352019 0.071 Uiso 1 1 calc GR . . . .
 C2 C 0.3906(2) -0.95033(19) -0.28377(11) 0.0371(5) Uani 1 1 d . . . . .
 H2A H 0.395416 -0.988092 -0.245296 0.045 Uiso 1 1 calc R . . . .
 H2B H 0.487798 -0.928244 -0.293022 0.045 Uiso 1 1 calc R . . . .
 C3 C 0.3345(2) -0.82635(18) -0.26681(10) 0.0311(5) Uani 1 1 d . . . . .
 H3A H 0.231882 -0.850102 -0.266405 0.037 Uiso 1 1 calc R . . . .
 H3B H 0.347212 -0.779946 -0.301737 0.037 Uiso 1 1 calc R . . . .
 C4 C 0.4051(2) -0.73417(19) -0.20109(10) 0.0321(5) Uani 1 1 d . . . . .
 H4A H 0.393945 -0.780907 -0.166200 0.038 Uiso 1 1 calc R . . . .
 H4B H 0.507473 -0.708906 -0.201756 0.038 Uiso 1 1 calc R . . . .
 C5 C 0.3464(2) -0.61157(19) -0.18403(9) 0.0298(4) Uani 1 1 d . . . . .
 H5A H 0.364115 -0.561670 -0.217214 0.036 Uiso 1 1 calc R . . . .
 H5B H 0.242819 -0.637063 -0.186829 0.036 Uiso 1 1 calc R . . . .
 C6 C 0.4083(2) -0.52347(19) -0.11643(10) 0.0321(5) Uani 1 1 d . . . . .
 H6A H 0.511673 -0.496613 -0.113617 0.039 Uiso 1 1 calc R . . . .
 H6B H 0.391219 -0.573074 -0.083071 0.039 Uiso 1 1 calc R . . . .
 C7 C 0.3462(2) -0.40256(18) -0.10071(10) 0.0306(5) Uani 1 1 d . . . . .
 H7A H 0.242423 -0.429586 -0.104922 0.037 Uiso 1 1 calc R . . . .
 H7B H 0.365638 -0.351849 -0.133408 0.037 Uiso 1 1 calc R . . . .
 C8 C 0.4043(2) -0.31532(19) -0.03228(9) 0.0315(5) Uani 1 1 d . . . . .
 H8A H 0.387328 -0.366984 0.000250 0.038 Uiso 1 1 calc R . . . .
 H8B H 0.507726 -0.286613 -0.028582 0.038 Uiso 1 1 calc R . . . .
 C9 C 0.3404(2) -0.19582(18) -0.01504(9) 0.0298(4) Uani 1 1 d . . . . .
 H9A H 0.236700 -0.224133 -0.019865 0.036 Uiso 1 1 calc R . . . .
 H9B H 0.359986 -0.142470 -0.046630 0.036 Uiso 1 1 calc R . . . .
 C10 C 0.3967(2) -0.11199(19) 0.05423(10) 0.0324(5) Uani 1 1 d . . . . .
 H10A H 0.500572 -0.084677 0.059086 0.039 Uiso 1 1 calc R . . . .
 H10B H 0.376451 -0.165387 0.085725 0.039 Uiso 1 1 calc R . . . .
 C11 C 0.3348(2) 0.00883(19) 0.07209(9) 0.0305(5) Uani 1 1 d . . . . .
 H11A H 0.356847 0.064257 0.041663 0.037 Uiso 1 1 calc R . . . .
 H11B H 0.230823 -0.017312 0.067149 0.037 Uiso 1 1 calc R . . . .
 C12 C 0.3936(2) 0.08551(18) 0.14163(9) 0.0305(5) Uani 1 1 d . . . . .
 H12A H 0.368950 0.031699 0.172473 0.037 Uiso 1 1 calc R . . . .
 H12B H 0.497764 0.110461 0.147194 0.037 Uiso 1 1 calc R . . . .
 C13 C 0.3880(2) 0.28703(18) 0.21518(9) 0.0279(4) Uani 1 1 d . . . . .
 C14 C 0.3438(2) 0.40398(19) 0.22487(10) 0.0318(5) Uani 1 1 d . . . . .
 H14 H 0.278358 0.418666 0.191855 0.038 Uiso 1 1 calc R . . . .
 C15 C 0.3946(2) 0.49942(19) 0.28237(10) 0.0298(4) Uani 1 1 d . . . . .
 H15 H 0.362660 0.578606 0.288262 0.036 Uiso 1 1 calc R . . . .
 C16 C 0.49188(19) 0.48194(17) 0.33200(9) 0.0244(4) Uani 1 1 d . . . . .
 C17 C 0.5298(2) 0.36165(18) 0.32214(9) 0.0274(4) Uani 1 1 d . . . . .
 H17 H 0.591929 0.345141 0.355860 0.033 Uiso 1 1 calc R . . . .
 C18 C 0.4799(2) 0.26479(18) 0.26459(9) 0.0286(4) Uani 1 1 d . . . . .
 H18 H 0.508477 0.184082 0.259202 0.034 Uiso 1 1 calc R . . . .
 C19 C 0.55097(19) 0.58945(17) 0.39232(9) 0.0245(4) Uani 1 1 d . . . . .
 C20 C 0.45153(19) 0.67534(18) 0.41392(9) 0.0250(4) Uani 1 1 d . . . . .
 C21 C 0.3162(2) 0.62292(19) 0.42292(10) 0.0297(4) Uani 1 1 d . . . . .
 H21 H 0.288402 0.532039 0.417941 0.036 Uiso 1 1 calc R . . . .
 C22 C 0.2214(2) 0.7019(2) 0.43908(10) 0.0348(5) Uani 1 1 d . . . . .
 H22 H 0.130208 0.664705 0.445770 0.042 Uiso 1 1 calc R . . . .
 C23 C 0.2586(2) 0.8341(2) 0.44552(10) 0.0369(5) Uani 1 1 d . . . . .
 H23 H 0.193358 0.887741 0.456341 0.044 Uiso 1 1 calc R . . . .
 C24 C 0.3918(2) 0.8872(2) 0.43602(11) 0.0374(5) Uani 1 1 d . . . . .
 H24 H 0.418129 0.977816 0.439928 0.045 Uiso 1 1 calc R . . . .
 C25 C 0.4878(2) 0.80840(18) 0.42072(9) 0.0296(4) Uani 1 1 d . . . . .
 H25 H 0.579535 0.846271 0.414851 0.035 Uiso 1 1 calc R . . . .
 C26 C 0.68659(19) 0.61286(17) 0.42331(9) 0.0237(4) Uani 1 1 d . . . . .
 C27 C 0.79460(19) 0.54339(17) 0.39573(9) 0.0245(4) Uani 1 1 d . . . . .
 C28 C 0.8556(2) 0.46413(19) 0.42957(10) 0.0311(5) Uani 1 1 d . . . . .
 H28 H 0.830153 0.456397 0.470580 0.037 Uiso 1 1 calc R . . . .
 C29 C 0.9531(2) 0.3965(2) 0.40385(11) 0.0377(5) Uani 1 1 d . . . . .
 H29 H 0.991850 0.341077 0.426755 0.045 Uiso 1 1 calc R . . . .
 C30 C 0.9939(2) 0.4096(2) 0.34508(11) 0.0393(5) Uani 1 1 d . . . . .
 H30 H 1.060227 0.363010 0.327435 0.047 Uiso 1 1 calc R . . . .
 C31 C 0.9377(2) 0.4910(2) 0.31205(10) 0.0382(5) Uani 1 1 d . . . . .
 H31 H 0.966455 0.501366 0.271971 0.046 Uiso 1 1 calc R . . . .
 C32 C 0.8390(2) 0.55760(19) 0.33757(10) 0.0307(5) Uani 1 1 d . . . . .
 H32 H 0.801444 0.613713 0.314762 0.037 Uiso 1 1 calc R . . . .
 C33 C 0.74252(19) 0.71172(17) 0.48672(9) 0.0249(4) Uani 1 1 d . . . . .
 C34 C 0.6762(2) 0.71898(18) 0.54161(9) 0.0272(4) Uani 1 1 d . . . . .
 H34 H 0.590311 0.659255 0.538918 0.033 Uiso 1 1 calc R . . . .
 C35 C 0.7320(2) 0.81131(18) 0.60042(9) 0.0290(4) Uani 1 1 d . . . . .
 H35 H 0.685049 0.813492 0.637252 0.035 Uiso 1 1 calc R . . . .
 C36 C 0.85642(19) 0.89979(18) 0.60469(9) 0.0262(4) Uani 1 1 d . . . . .
 C37 C 0.9262(2) 0.89251(18) 0.55105(9) 0.0265(4) Uani 1 1 d . . . . .
 H37 H 1.012720 0.951677 0.554131 0.032 Uiso 1 1 calc R . . . .
 C38 C 0.87048(19) 0.79941(17) 0.49300(9) 0.0256(4) Uani 1 1 d . . . . .
 H38 H 0.919994 0.795124 0.456922 0.031 Uiso 1 1 calc R . . . .
 C39 C 0.8376(2) 1.0332(2) 0.70971(10) 0.0337(5) Uani 1 1 d . . . . .
 H39A H 0.835515 0.972581 0.738554 0.040 Uiso 1 1 calc R . . . .
 H39B H 0.739301 1.030399 0.690282 0.040 Uiso 1 1 calc R . . . .
 C40 C 0.9074(2) 1.1690(2) 0.74834(10) 0.0358(5) Uani 1 1 d . . . . .
 H40A H 0.908440 1.227509 0.718393 0.043 Uiso 1 1 calc R . . . .
 H40B H 1.006719 1.170121 0.765312 0.043 Uiso 1 1 calc R . . . .
 C41 C 0.8366(2) 1.22244(19) 0.80573(10) 0.0324(5) Uani 1 1 d . . . . .
 H41A H 0.735402 1.215547 0.789606 0.039 Uiso 1 1 calc R . . . .
 H41B H 0.842744 1.168865 0.837851 0.039 Uiso 1 1 calc R . . . .
 C42 C 0.9035(2) 1.36326(19) 0.83986(10) 0.0325(5) Uani 1 1 d . . . . .
 H42A H 0.897247 1.415844 0.807286 0.039 Uiso 1 1 calc R . . . .
 H42B H 1.004963 1.369278 0.855128 0.039 Uiso 1 1 calc R . . . .
 C43 C 0.8385(2) 1.42304(18) 0.89813(9) 0.0291(4) Uani 1 1 d . . . . .
 H43A H 0.736892 1.416968 0.883249 0.035 Uiso 1 1 calc R . . . .
 H43B H 0.846034 1.371870 0.931284 0.035 Uiso 1 1 calc R . . . .
 C44 C 0.9078(2) 1.56444(18) 0.93020(9) 0.0293(4) Uani 1 1 d . . . . .
 H44A H 1.007940 1.569378 0.947550 0.035 Uiso 1 1 calc R . . . .
 H44B H 0.906234 1.614110 0.896201 0.035 Uiso 1 1 calc R . . . .
 C45 C 0.8388(2) 1.62911(18) 0.98563(10) 0.0319(5) Uani 1 1 d . . . . .
 H45A H 0.737616 1.621059 0.968965 0.038 Uiso 1 1 calc R . . . .
 H45B H 0.844566 1.582446 1.020783 0.038 Uiso 1 1 calc R . . . .
 C46 C 0.9061(2) 1.77195(19) 1.01462(10) 0.0334(5) Uani 1 1 d . . . . .
 H46A H 0.896920 1.818997 0.979764 0.040 Uiso 1 1 calc R . . . .
 H46B H 1.008090 1.780089 1.029522 0.040 Uiso 1 1 calc R . . . .
 C47 C 0.8419(2) 1.83670(19) 1.07191(10) 0.0324(5) Uani 1 1 d . . . . .
 H47A H 0.739549 1.826926 1.057247 0.039 Uiso 1 1 calc R . . . .
 H47B H 0.852853 1.790724 1.107119 0.039 Uiso 1 1 calc R . . . .
 C48 C 0.9070(2) 1.98012(19) 1.10011(10) 0.0357(5) Uani 1 1 d . . . . .
 H48A H 1.009370 1.989955 1.114923 0.043 Uiso 1 1 calc R . . . .
 H48B H 0.896306 2.026146 1.064911 0.043 Uiso 1 1 calc R . . . .
 C49 C 0.8425(2) 2.0442(2) 1.15703(11) 0.0410(5) Uani 1 1 d . . . . .
 H49A H 0.855399 1.999681 1.192709 0.049 Uiso 1 1 calc R . . . .
 H49B H 0.739803 2.032622 1.142562 0.049 Uiso 1 1 calc R . . . .
 C50 C 0.9057(3) 2.1882(2) 1.18387(13) 0.0596(7) Uani 1 1 d . . . . .
 H50A H 0.894799 2.232980 1.148745 0.089 Uiso 1 1 calc GR . . . .
 H50B H 1.006254 2.200318 1.201045 0.089 Uiso 1 1 calc GR . . . .
 H50C H 0.856855 2.223982 1.219130 0.089 Uiso 1 1 calc GR . . . .

loop_
  _atom_site_aniso_label
  _atom_site_aniso_U_11
  _atom_site_aniso_U_22
  _atom_site_aniso_U_33
  _atom_site_aniso_U_23
  _atom_site_aniso_U_13
  _atom_site_aniso_U_12
 O1 0.0393(8) 0.0310(8) 0.0295(8) -0.0094(6) -0.0040(6) 0.0124(6)
 O2 0.0303(8) 0.0368(8) 0.0302(8) -0.0112(6) 0.0067(6) 0.0030(6)
 C1 0.0645(16) 0.0300(12) 0.0425(13) -0.0016(10) 0.0020(12) 0.0130(11)
 C2 0.0420(12) 0.0311(11) 0.0363(12) -0.0003(9) 0.0029(10) 0.0156(9)
 C3 0.0327(11) 0.0286(11) 0.0296(11) 0.0005(8) 0.0040(9) 0.0090(9)
 C4 0.0337(11) 0.0308(11) 0.0298(11) -0.0001(9) 0.0047(9) 0.0116(9)
 C5 0.0283(10) 0.0303(11) 0.0282(10) 0.0000(8) 0.0039(8) 0.0088(8)
 C6 0.0332(11) 0.0304(11) 0.0291(11) -0.0012(9) 0.0027(9) 0.0092(9)
 C7 0.0303(11) 0.0281(11) 0.0304(11) -0.0005(8) 0.0057(9) 0.0072(8)
 C8 0.0334(11) 0.0297(11) 0.0274(11) -0.0017(8) 0.0034(9) 0.0080(9)
 C9 0.0289(10) 0.0266(10) 0.0292(11) -0.0025(8) 0.0043(8) 0.0053(8)
 C10 0.0354(11) 0.0279(11) 0.0291(11) -0.0017(8) 0.0051(9) 0.0056(9)
 C11 0.0296(11) 0.0291(11) 0.0270(10) -0.0028(8) 0.0036(8) 0.0039(8)
 C12 0.0331(11) 0.0269(10) 0.0276(10) -0.0024(8) 0.0047(8) 0.0081(8)
 C13 0.0261(10) 0.0282(10) 0.0247(10) -0.0021(8) 0.0030(8) 0.0055(8)
 C14 0.0314(11) 0.0338(11) 0.0272(10) 0.0023(9) -0.0021(9) 0.0103(9)
 C15 0.0302(10) 0.0268(10) 0.0305(11) 0.0005(8) 0.0032(9) 0.0105(8)
 C16 0.0230(9) 0.0223(9) 0.0261(10) 0.0024(8) 0.0040(8) 0.0048(7)
 C17 0.0295(10) 0.0242(10) 0.0263(10) 0.0029(8) -0.0002(8) 0.0070(8)
 C18 0.0323(11) 0.0225(10) 0.0293(10) 0.0018(8) 0.0036(8) 0.0077(8)
 C19 0.0272(10) 0.0226(10) 0.0233(10) 0.0030(7) 0.0058(8) 0.0063(8)
 C20 0.0289(10) 0.0239(10) 0.0203(9) -0.0001(7) 0.0023(8) 0.0090(8)
 C21 0.0297(10) 0.0263(10) 0.0334(11) 0.0057(8) 0.0070(9) 0.0079(8)
 C22 0.0311(11) 0.0350(12) 0.0424(12) 0.0104(10) 0.0117(9) 0.0128(9)
 C23 0.0386(12) 0.0358(12) 0.0398(12) 0.0056(10) 0.0087(10) 0.0207(10)
 C24 0.0448(13) 0.0237(10) 0.0418(13) 0.0028(9) 0.0014(10) 0.0130(9)
 C25 0.0302(10) 0.0260(10) 0.0308(11) 0.0040(8) 0.0045(9) 0.0056(8)
 C26 0.0266(10) 0.0210(9) 0.0227(9) 0.0029(7) 0.0041(8) 0.0062(7)
 C27 0.0250(10) 0.0221(9) 0.0217(9) -0.0011(7) -0.0005(8) 0.0041(8)
 C28 0.0358(11) 0.0286(11) 0.0271(10) 0.0032(8) 0.0010(9) 0.0091(9)
 C29 0.0400(12) 0.0305(11) 0.0398(13) 0.0012(9) -0.0034(10) 0.0156(9)
 C30 0.0319(11) 0.0386(12) 0.0408(13) -0.0080(10) 0.0039(10) 0.0141(9)
 C31 0.0410(12) 0.0413(13) 0.0317(11) 0.0019(10) 0.0128(10) 0.0113(10)
 C32 0.0326(11) 0.0317(11) 0.0278(10) 0.0053(8) 0.0036(9) 0.0106(9)
 C33 0.0263(10) 0.0223(9) 0.0260(10) 0.0034(8) 0.0045(8) 0.0082(8)
 C34 0.0271(10) 0.0242(10) 0.0283(10) 0.0024(8) 0.0062(8) 0.0041(8)
 C35 0.0310(11) 0.0305(11) 0.0236(10) 0.0006(8) 0.0077(8) 0.0070(8)
 C36 0.0276(10) 0.0247(10) 0.0226(10) -0.0029(8) 0.0015(8) 0.0087(8)
 C37 0.0252(10) 0.0225(10) 0.0292(10) 0.0015(8) 0.0034(8) 0.0055(8)
 C38 0.0270(10) 0.0253(10) 0.0257(10) 0.0047(8) 0.0062(8) 0.0093(8)
 C39 0.0332(11) 0.0361(12) 0.0267(10) -0.0051(9) 0.0089(9) 0.0075(9)
 C40 0.0362(12) 0.0323(11) 0.0318(11) -0.0066(9) 0.0079(9) 0.0057(9)
 C41 0.0302(11) 0.0308(11) 0.0299(11) -0.0050(9) 0.0041(9) 0.0062(9)
 C42 0.0335(11) 0.0312(11) 0.0294(11) -0.0025(9) 0.0090(9) 0.0078(9)
 C43 0.0292(10) 0.0290(11) 0.0258(10) -0.0016(8) 0.0046(8) 0.0083(8)
 C44 0.0291(10) 0.0296(11) 0.0257(10) -0.0002(8) 0.0028(8) 0.0071(8)
 C45 0.0318(11) 0.0291(11) 0.0302(11) -0.0034(9) 0.0040(9) 0.0081(9)
 C46 0.0361(11) 0.0277(11) 0.0333(11) -0.0011(9) 0.0082(9) 0.0081(9)
 C47 0.0327(11) 0.0306(11) 0.0317(11) 0.0002(9) 0.0064(9) 0.0092(9)
 C48 0.0401(12) 0.0277(11) 0.0363(12) 0.0002(9) 0.0090(10) 0.0071(9)
 C49 0.0502(14) 0.0325(12) 0.0351(12) -0.0046(9) 0.0077(10) 0.0109(10)
 C50 0.0794(19) 0.0368(14) 0.0502(16) -0.0131(12) 0.0067(14) 0.0124(13)

_geom_special_details
;
 All esds (except the esd in the dihedral angle between two l.s. planes)
 are estimated using the full covariance matrix.  The cell esds are taken
 into account individually in the estimation of esds in distances, angles
 and torsion angles; correlations between esds in cell parameters are only
 used when they are defined by crystal symmetry.  An approximate (isotropic)
 treatment of cell esds is used for estimating esds involving l.s. planes.
;
loop_
  _geom_bond_atom_site_label_1
  _geom_bond_atom_site_label_2
  _geom_bond_distance
  _geom_bond_site_symmetry_2
  _geom_bond_publ_flag
 O1 C12 1.433(2) . ?
 O1 C13 1.381(2) . ?
 O2 C36 1.372(2) . ?
 O2 C39 1.436(2) . ?
 C1 H1A 0.9800 . ?
 C1 H1B 0.9800 . ?
 C1 H1C 0.9800 . ?
 C1 C2 1.525(3) . ?
 C2 H2A 0.9900 . ?
 C2 H2B 0.9900 . ?
 C2 C3 1.523(3) . ?
 C3 H3A 0.9900 . ?
 C3 H3B 0.9900 . ?
 C3 C4 1.526(3) . ?
 C4 H4A 0.9900 . ?
 C4 H4B 0.9900 . ?
 C4 C5 1.525(3) . ?
 C5 H5A 0.9900 . ?
 C5 H5B 0.9900 . ?
 C5 C6 1.522(3) . ?
 C6 H6A 0.9900 . ?
 C6 H6B 0.9900 . ?
 C6 C7 1.525(3) . ?
 C7 H7A 0.9900 . ?
 C7 H7B 0.9900 . ?
 C7 C8 1.527(3) . ?
 C8 H8A 0.9900 . ?
 C8 H8B 0.9900 . ?
 C8 C9 1.524(3) . ?
 C9 H9A 0.9900 . ?
 C9 H9B 0.9900 . ?
 C9 C10 1.526(3) . ?
 C10 H10A 0.9900 . ?
 C10 H10B 0.9900 . ?
 C10 C11 1.527(3) . ?
 C11 H11A 0.9900 . ?
 C11 H11B 0.9900 . ?
 C11 C12 1.512(3) . ?
 C12 H12A 0.9900 . ?
 C12 H12B 0.9900 . ?
 C13 C14 1.388(3) . ?
 C13 C18 1.387(3) . ?
 C14 H14 0.9500 . ?
 C14 C15 1.385(3) . ?
 C15 H15 0.9500 . ?
 C15 C16 1.400(3) . ?
 C16 C17 1.393(3) . ?
 C16 C19 1.501(3) . ?
 C17 H17 0.9500 . ?
 C17 C18 1.393(3) . ?
 C18 H18 0.9500 . ?
 C19 C20 1.501(3) . ?
 C19 C26 1.359(3) . ?
 C20 C21 1.395(3) . ?
 C20 C25 1.389(3) . ?
 C21 H21 0.9500 . ?
 C21 C22 1.388(3) . ?
 C22 H22 0.9500 . ?
 C22 C23 1.382(3) . ?
 C23 H23 0.9500 . ?
 C23 C24 1.382(3) . ?
 C24 H24 0.9500 . ?
 C24 C25 1.394(3) . ?
 C25 H25 0.9500 . ?
 C26 C27 1.501(3) . ?
 C26 C33 1.495(3) . ?
 C27 C28 1.398(3) . ?
 C27 C32 1.386(3) . ?
 C28 H28 0.9500 . ?
 C28 C29 1.391(3) . ?
 C29 H29 0.9500 . ?
 C29 C30 1.382(3) . ?
 C30 H30 0.9500 . ?
 C30 C31 1.385(3) . ?
 C31 H31 0.9500 . ?
 C31 C32 1.392(3) . ?
 C32 H32 0.9500 . ?
 C33 C34 1.393(3) . ?
 C33 C38 1.400(3) . ?
 C34 H34 0.9500 . ?
 C34 C35 1.395(3) . ?
 C35 H35 0.9500 . ?
 C35 C36 1.386(3) . ?
 C36 C37 1.389(3) . ?
 C37 H37 0.9500 . ?
 C37 C38 1.388(3) . ?
 C38 H38 0.9500 . ?
 C39 H39A 0.9900 . ?
 C39 H39B 0.9900 . ?
 C39 C40 1.507(3) . ?
 C40 H40A 0.9900 . ?
 C40 H40B 0.9900 . ?
 C40 C41 1.525(3) . ?
 C41 H41A 0.9900 . ?
 C41 H41B 0.9900 . ?
 C41 C42 1.522(3) . ?
 C42 H42A 0.9900 . ?
 C42 H42B 0.9900 . ?
 C42 C43 1.527(3) . ?
 C43 H43A 0.9900 . ?
 C43 H43B 0.9900 . ?
 C43 C44 1.524(3) . ?
 C44 H44A 0.9900 . ?
 C44 H44B 0.9900 . ?
 C44 C45 1.523(3) . ?
 C45 H45A 0.9900 . ?
 C45 H45B 0.9900 . ?
 C45 C46 1.523(3) . ?
 C46 H46A 0.9900 . ?
 C46 H46B 0.9900 . ?
 C46 C47 1.524(3) . ?
 C47 H47A 0.9900 . ?
 C47 H47B 0.9900 . ?
 C47 C48 1.522(3) . ?
 C48 H48A 0.9900 . ?
 C48 H48B 0.9900 . ?
 C48 C49 1.518(3) . ?
 C49 H49A 0.9900 . ?
 C49 H49B 0.9900 . ?
 C49 C50 1.520(3) . ?
 C50 H50A 0.9800 . ?
 C50 H50B 0.9800 . ?
 C50 H50C 0.9800 . ?

loop_
  _geom_angle_atom_site_label_1
  _geom_angle_atom_site_label_2
  _geom_angle_atom_site_label_3
  _geom_angle
  _geom_angle_site_symmetry_1
  _geom_angle_site_symmetry_3
  _geom_angle_publ_flag
 C13 O1 C12 116.87(14) . . ?
 C36 O2 C39 119.05(15) . . ?
 H1A C1 H1B 109.5 . . ?
 H1A C1 H1C 109.5 . . ?
 H1B C1 H1C 109.5 . . ?
 C2 C1 H1A 109.5 . . ?
 C2 C1 H1B 109.5 . . ?
 C2 C1 H1C 109.5 . . ?
 C1 C2 H2A 108.9 . . ?
 C1 C2 H2B 108.9 . . ?
 H2A C2 H2B 107.7 . . ?
 C3 C2 C1 113.56(17) . . ?
 C3 C2 H2A 108.9 . . ?
 C3 C2 H2B 108.9 . . ?
 C2 C3 H3A 108.6 . . ?
 C2 C3 H3B 108.6 . . ?
 C2 C3 C4 114.48(16) . . ?
 H3A C3 H3B 107.6 . . ?
 C4 C3 H3A 108.6 . . ?
 C4 C3 H3B 108.6 . . ?
 C3 C4 H4A 108.7 . . ?
 C3 C4 H4B 108.7 . . ?
 H4A C4 H4B 107.6 . . ?
 C5 C4 C3 114.06(16) . . ?
 C5 C4 H4A 108.7 . . ?
 C5 C4 H4B 108.7 . . ?
 C4 C5 H5A 108.6 . . ?
 C4 C5 H5B 108.6 . . ?
 H5A C5 H5B 107.6 . . ?
 C6 C5 C4 114.63(16) . . ?
 C6 C5 H5A 108.6 . . ?
 C6 C5 H5B 108.6 . . ?
 C5 C6 H6A 108.9 . . ?
 C5 C6 H6B 108.9 . . ?
 C5 C6 C7 113.25(16) . . ?
 H6A C6 H6B 107.7 . . ?
 C7 C6 H6A 108.9 . . ?
 C7 C6 H6B 108.9 . . ?
 C6 C7 H7A 108.8 . . ?
 C6 C7 H7B 108.8 . . ?
 C6 C7 C8 113.77(16) . . ?
 H7A C7 H7B 107.7 . . ?
 C8 C7 H7A 108.8 . . ?
 C8 C7 H7B 108.8 . . ?
 C7 C8 H8A 108.6 . . ?
 C7 C8 H8B 108.6 . . ?
 H8A C8 H8B 107.6 . . ?
 C9 C8 C7 114.47(16) . . ?
 C9 C8 H8A 108.6 . . ?
 C9 C8 H8B 108.6 . . ?
 C8 C9 H9A 108.8 . . ?
 C8 C9 H9B 108.8 . . ?
 C8 C9 C10 113.68(16) . . ?
 H9A C9 H9B 107.7 . . ?
 C10 C9 H9A 108.8 . . ?
 C10 C9 H9B 108.8 . . ?
 C9 C10 H10A 108.7 . . ?
 C9 C10 H10B 108.7 . . ?
 C9 C10 C11 114.37(16) . . ?
 H10A C10 H10B 107.6 . . ?
 C11 C10 H10A 108.7 . . ?
 C11 C10 H10B 108.7 . . ?
 C10 C11 H11A 109.4 . . ?
 C10 C11 H11B 109.4 . . ?
 H11A C11 H11B 108.0 . . ?
 C12 C11 C10 111.29(16) . . ?
 C12 C11 H11A 109.4 . . ?
 C12 C11 H11B 109.4 . . ?
 O1 C12 C11 109.24(15) . . ?
 O1 C12 H12A 109.8 . . ?
 O1 C12 H12B 109.8 . . ?
 C11 C12 H12A 109.8 . . ?
 C11 C12 H12B 109.8 . . ?
 H12A C12 H12B 108.3 . . ?
 O1 C13 C14 116.35(17) . . ?
 O1 C13 C18 124.31(17) . . ?
 C18 C13 C14 119.34(17) . . ?
 C13 C14 H14 119.8 . . ?
 C15 C14 C13 120.42(18) . . ?
 C15 C14 H14 119.8 . . ?
 C14 C15 H15 119.2 . . ?
 C14 C15 C16 121.55(18) . . ?
 C16 C15 H15 119.2 . . ?
 C15 C16 C19 120.49(16) . . ?
 C17 C16 C15 116.79(17) . . ?
 C17 C16 C19 122.72(16) . . ?
 C16 C17 H17 118.9 . . ?
 C18 C17 C16 122.28(17) . . ?
 C18 C17 H17 118.9 . . ?
 C13 C18 C17 119.51(17) . . ?
 C13 C18 H18 120.2 . . ?
 C17 C18 H18 120.2 . . ?
 C16 C19 C20 114.91(15) . . ?
 C26 C19 C16 123.06(16) . . ?
 C26 C19 C20 121.92(16) . . ?
 C21 C20 C19 120.94(17) . . ?
 C25 C20 C19 120.86(18) . . ?
 C25 C20 C21 118.02(17) . . ?
 C20 C21 H21 119.6 . . ?
 C22 C21 C20 120.82(19) . . ?
 C22 C21 H21 119.6 . . ?
 C21 C22 H22 119.7 . . ?
 C23 C22 C21 120.6(2) . . ?
 C23 C22 H22 119.7 . . ?
 C22 C23 H23 120.4 . . ?
 C24 C23 C22 119.19(18) . . ?
 C24 C23 H23 120.4 . . ?
 C23 C24 H24 119.8 . . ?
 C23 C24 C25 120.31(19) . . ?
 C25 C24 H24 119.8 . . ?
 C20 C25 C24 121.02(19) . . ?
 C20 C25 H25 119.5 . . ?
 C24 C25 H25 119.5 . . ?
 C19 C26 C27 122.63(16) . . ?
 C19 C26 C33 123.35(16) . . ?
 C33 C26 C27 114.01(15) . . ?
 C28 C27 C26 120.03(17) . . ?
 C32 C27 C26 121.71(17) . . ?
 C32 C27 C28 118.25(18) . . ?
 C27 C28 H28 119.6 . . ?
 C29 C28 C27 120.7(2) . . ?
 C29 C28 H28 119.6 . . ?
 C28 C29 H29 119.9 . . ?
 C30 C29 C28 120.22(19) . . ?
 C30 C29 H29 119.9 . . ?
 C29 C30 H30 120.2 . . ?
 C29 C30 C31 119.65(19) . . ?
 C31 C30 H30 120.2 . . ?
 C30 C31 H31 120.0 . . ?
 C30 C31 C32 120.0(2) . . ?
 C32 C31 H31 120.0 . . ?
 C27 C32 C31 121.08(19) . . ?
 C27 C32 H32 119.5 . . ?
 C31 C32 H32 119.5 . . ?
 C34 C33 C26 123.33(17) . . ?
 C34 C33 C38 117.35(17) . . ?
 C38 C33 C26 119.28(17) . . ?
 C33 C34 H34 119.0 . . ?
 C33 C34 C35 122.01(18) . . ?
 C35 C34 H34 119.0 . . ?
 C34 C35 H35 120.3 . . ?
 C36 C35 C34 119.48(18) . . ?
 C36 C35 H35 120.3 . . ?
 O2 C36 C35 124.73(18) . . ?
 O2 C36 C37 115.75(17) . . ?
 C35 C36 C37 119.52(17) . . ?
 C36 C37 H37 119.8 . . ?
 C38 C37 C36 120.47(18) . . ?
 C38 C37 H37 119.8 . . ?
 C33 C38 H38 119.4 . . ?
 C37 C38 C33 121.11(18) . . ?
 C37 C38 H38 119.4 . . ?
 O2 C39 H39A 110.3 . . ?
 O2 C39 H39B 110.3 . . ?
 O2 C39 C40 107.26(17) . . ?
 H39A C39 H39B 108.5 . . ?
 C40 C39 H39A 110.3 . . ?
 C40 C39 H39B 110.3 . . ?
 C39 C40 H40A 108.6 . . ?
 C39 C40 H40B 108.6 . . ?
 C39 C40 C41 114.57(18) . . ?
 H40A C40 H40B 107.6 . . ?
 C41 C40 H40A 108.6 . . ?
 C41 C40 H40B 108.6 . . ?
 C40 C41 H41A 109.1 . . ?
 C40 C41 H41B 109.1 . . ?
 H41A C41 H41B 107.8 . . ?
 C42 C41 C40 112.64(17) . . ?
 C42 C41 H41A 109.1 . . ?
 C42 C41 H41B 109.1 . . ?
 C41 C42 H42A 108.4 . . ?
 C41 C42 H42B 108.4 . . ?
 C41 C42 C43 115.55(17) . . ?
 H42A C42 H42B 107.5 . . ?
 C43 C42 H42A 108.4 . . ?
 C43 C42 H42B 108.4 . . ?
 C42 C43 H43A 108.8 . . ?
 C42 C43 H43B 108.8 . . ?
 H43A C43 H43B 107.7 . . ?
 C44 C43 C42 113.65(17) . . ?
 C44 C43 H43A 108.8 . . ?
 C44 C43 H43B 108.8 . . ?
 C43 C44 H44A 108.6 . . ?
 C43 C44 H44B 108.6 . . ?
 H44A C44 H44B 107.6 . . ?
 C45 C44 C43 114.74(17) . . ?
 C45 C44 H44A 108.6 . . ?
 C45 C44 H44B 108.6 . . ?
 C44 C45 H45A 108.9 . . ?
 C44 C45 H45B 108.9 . . ?
 H45A C45 H45B 107.7 . . ?
 C46 C45 C44 113.54(18) . . ?
 C46 C45 H45A 108.9 . . ?
 C46 C45 H45B 108.9 . . ?
 C45 C46 H46A 108.7 . . ?
 C45 C46 H46B 108.7 . . ?
 C45 C46 C47 114.17(18) . . ?
 H46A C46 H46B 107.6 . . ?
 C47 C46 H46A 108.7 . . ?
 C47 C46 H46B 108.7 . . ?
 C46 C47 H47A 108.7 . . ?
 C46 C47 H47B 108.7 . . ?
 H47A C47 H47B 107.6 . . ?
 C48 C47 C46 114.28(18) . . ?
 C48 C47 H47A 108.7 . . ?
 C48 C47 H47B 108.7 . . ?
 C47 C48 H48A 108.7 . . ?
 C47 C48 H48B 108.7 . . ?
 H48A C48 H48B 107.6 . . ?
 C49 C48 C47 114.06(19) . . ?
 C49 C48 H48A 108.7 . . ?
 C49 C48 H48B 108.7 . . ?
 C48 C49 H49A 108.8 . . ?
 C48 C49 H49B 108.8 . . ?
 C48 C49 C50 113.7(2) . . ?
 H49A C49 H49B 107.7 . . ?
 C50 C49 H49A 108.8 . . ?
 C50 C49 H49B 108.8 . . ?
 C49 C50 H50A 109.5 . . ?
 C49 C50 H50B 109.5 . . ?
 C49 C50 H50C 109.5 . . ?
 H50A C50 H50B 109.5 . . ?
 H50A C50 H50C 109.5 . . ?
 H50B C50 H50C 109.5 . . ?

loop_
  _geom_torsion_atom_site_label_1
  _geom_torsion_atom_site_label_2
  _geom_torsion_atom_site_label_3
  _geom_torsion_atom_site_label_4
  _geom_torsion
  _geom_torsion_site_symmetry_1
  _geom_torsion_site_symmetry_2
  _geom_torsion_site_symmetry_3
  _geom_torsion_site_symmetry_4
  _geom_torsion_publ_flag
 O1 C13 C14 C15 -177.84(18) . . . . ?
 O1 C13 C18 C17 177.93(19) . . . . ?
 O2 C36 C37 C38 -178.39(16) . . . . ?
 O2 C39 C40 C41 -178.70(17) . . . . ?
 C1 C2 C3 C4 168.9(2) . . . . ?
 C2 C3 C4 C5 -178.94(18) . . . . ?
 C3 C4 C5 C6 175.70(18) . . . . ?
 C4 C5 C6 C7 -179.43(17) . . . . ?
 C5 C6 C7 C8 178.34(17) . . . . ?
 C6 C7 C8 C9 -178.42(17) . . . . ?
 C7 C8 C9 C10 178.32(17) . . . . ?
 C8 C9 C10 C11 179.47(17) . . . . ?
 C9 C10 C11 C12 179.02(17) . . . . ?
 C10 C11 C12 O1 178.40(16) . . . . ?
 C12 O1 C13 C14 172.45(18) . . . . ?
 C12 O1 C13 C18 -7.6(3) . . . . ?
 C13 O1 C12 C11 -174.26(16) . . . . ?
 C13 C14 C15 C16 0.4(3) . . . . ?
 C14 C13 C18 C17 -2.1(3) . . . . ?
 C14 C15 C16 C17 -3.1(3) . . . . ?
 C14 C15 C16 C19 176.81(19) . . . . ?
 C15 C16 C17 C18 3.2(3) . . . . ?
 C15 C16 C19 C20 32.9(3) . . . . ?
 C15 C16 C19 C26 -143.5(2) . . . . ?
 C16 C17 C18 C13 -0.6(3) . . . . ?
 C16 C19 C20 C21 52.2(2) . . . . ?
 C16 C19 C20 C25 -122.95(19) . . . . ?
 C16 C19 C26 C27 7.3(3) . . . . ?
 C16 C19 C26 C33 -174.20(17) . . . . ?
 C17 C16 C19 C20 -147.24(18) . . . . ?
 C17 C16 C19 C26 36.4(3) . . . . ?
 C18 C13 C14 C15 2.2(3) . . . . ?
 C19 C16 C17 C18 -176.70(18) . . . . ?
 C19 C20 C21 C22 -176.10(18) . . . . ?
 C19 C20 C25 C24 175.18(18) . . . . ?
 C19 C26 C27 C28 -117.0(2) . . . . ?
 C19 C26 C27 C32 64.5(3) . . . . ?
 C19 C26 C33 C34 50.5(3) . . . . ?
 C19 C26 C33 C38 -131.9(2) . . . . ?
 C20 C19 C26 C27 -168.79(17) . . . . ?
 C20 C19 C26 C33 9.7(3) . . . . ?
 C20 C21 C22 C23 1.1(3) . . . . ?
 C21 C20 C25 C24 -0.1(3) . . . . ?
 C21 C22 C23 C24 -0.3(3) . . . . ?
 C22 C23 C24 C25 -0.6(3) . . . . ?
 C23 C24 C25 C20 0.8(3) . . . . ?
 C25 C20 C21 C22 -0.9(3) . . . . ?
 C26 C19 C20 C21 -131.4(2) . . . . ?
 C26 C19 C20 C25 53.5(3) . . . . ?
 C26 C27 C28 C29 178.34(18) . . . . ?
 C26 C27 C32 C31 -179.00(18) . . . . ?
 C26 C33 C34 C35 179.13(17) . . . . ?
 C26 C33 C38 C37 -179.88(16) . . . . ?
 C27 C26 C33 C34 -130.96(19) . . . . ?
 C27 C26 C33 C38 46.7(2) . . . . ?
 C27 C28 C29 C30 1.7(3) . . . . ?
 C28 C27 C32 C31 2.4(3) . . . . ?
 C28 C29 C30 C31 0.3(3) . . . . ?
 C29 C30 C31 C32 -1.0(3) . . . . ?
 C30 C31 C32 C27 -0.4(3) . . . . ?
 C32 C27 C28 C29 -3.1(3) . . . . ?
 C33 C26 C27 C28 64.4(2) . . . . ?
 C33 C26 C27 C32 -114.1(2) . . . . ?
 C33 C34 C35 C36 0.7(3) . . . . ?
 C34 C33 C38 C37 -2.1(3) . . . . ?
 C34 C35 C36 O2 177.74(17) . . . . ?
 C34 C35 C36 C37 -2.1(3) . . . . ?
 C35 C36 C37 C38 1.5(3) . . . . ?
 C36 O2 C39 C40 -158.64(17) . . . . ?
 C36 C37 C38 C33 0.7(3) . . . . ?
 C38 C33 C34 C35 1.4(3) . . . . ?
 C39 O2 C36 C35 -15.9(3) . . . . ?
 C39 O2 C36 C37 163.99(17) . . . . ?
 C39 C40 C41 C42 -175.42(18) . . . . ?
 C40 C41 C42 C43 -179.67(17) . . . . ?
 C41 C42 C43 C44 -179.34(17) . . . . ?
 C42 C43 C44 C45 176.17(17) . . . . ?
 C43 C44 C45 C46 -177.35(16) . . . . ?
 C44 C45 C46 C47 -177.72(17) . . . . ?
 C45 C46 C47 C48 -178.85(17) . . . . ?
 C46 C47 C48 C49 179.86(18) . . . . ?
 C47 C48 C49 C50 -178.62(19) . . . . ?

_shelx_res_file
;
TITL mo_210825_tpe_2c12_7_0m_a.res in P-1
    mo_210825_tpe_2c12_7_0m.res
    created by SHELXL-2018/3 at 17:52:21 on 26-Aug-2021
REM Old TITL mo_210825_TPE_2C12_7_0m in P-1
REM SHELXT solution in P-1: R1 0.183, Rweak 0.007, Alpha 0.043
REM <I/s> 0.000 for 0 systematic absences, Orientation as input
REM Formula found by SHELXT: C50 O2
CELL 0.71073 9.7588 10.8101 21.2232 102.722 96.845 100.235
ZERR 2 0.0041 0.0071 0.011 0.034 0.016 0.022
LATT 1
SFAC C H O
UNIT 100 136 4

L.S. 4 0 0
PLAN  20
SIZE 0.04 0.05 0.09
TEMP -103.15
BOND $h
htab
conf
list 4
fmap 2 53
acta
OMIT 0 -1 1
OMIT 6 -3 6
REM <olex2.extras>
REM <HklSrc "%.\\mo_210825_TPE_2C12_7_0m.hkl">
REM </olex2.extras>

WGHT    0.080100    0.144400
FVAR       0.87389
O1    3    0.335557    0.199507    0.155497    11.00000    0.03925    0.03096 =
         0.02951   -0.00939   -0.00405    0.01244
O2    3    0.918732    0.997412    0.659054    11.00000    0.03033    0.03679 =
         0.03021   -0.01123    0.00665    0.00298
C1    1    0.300783   -1.051974   -0.342540    11.00000    0.06453    0.02996 =
         0.04245   -0.00162    0.00205    0.01299
AFIX 137
H1A   2    0.293896   -1.014950   -0.380712    11.00000   -1.50000
H1B   2    0.206079   -1.078935   -0.332663    11.00000   -1.50000
H1C   2    0.344655   -1.127371   -0.352019    11.00000   -1.50000
AFIX   0
C2    1    0.390586   -0.950326   -0.283770    11.00000    0.04200    0.03113 =
         0.03628   -0.00032    0.00294    0.01556
AFIX  23
H2A   2    0.395416   -0.988092   -0.245296    11.00000   -1.20000
H2B   2    0.487798   -0.928244   -0.293022    11.00000   -1.20000
AFIX   0
C3    1    0.334478   -0.826355   -0.266812    11.00000    0.03272    0.02857 =
         0.02962    0.00050    0.00401    0.00902
AFIX  23
H3A   2    0.231882   -0.850102   -0.266405    11.00000   -1.20000
H3B   2    0.347212   -0.779946   -0.301737    11.00000   -1.20000
AFIX   0
C4    1    0.405146   -0.734173   -0.201094    11.00000    0.03369    0.03082 =
         0.02982   -0.00007    0.00473    0.01161
AFIX  23
H4A   2    0.393945   -0.780907   -0.166200    11.00000   -1.20000
H4B   2    0.507473   -0.708906   -0.201756    11.00000   -1.20000
AFIX   0
C5    1    0.346365   -0.611570   -0.184032    11.00000    0.02829    0.03026 =
         0.02821    0.00003    0.00395    0.00881
AFIX  23
H5A   2    0.364115   -0.561670   -0.217214    11.00000   -1.20000
H5B   2    0.242819   -0.637063   -0.186829    11.00000   -1.20000
AFIX   0
C6    1    0.408264   -0.523473   -0.116433    11.00000    0.03318    0.03036 =
         0.02912   -0.00117    0.00272    0.00915
AFIX  23
H6A   2    0.511673   -0.496613   -0.113617    11.00000   -1.20000
H6B   2    0.391219   -0.573074   -0.083071    11.00000   -1.20000
AFIX   0
C7    1    0.346164   -0.402565   -0.100714    11.00000    0.03033    0.02807 =
         0.03040   -0.00047    0.00570    0.00716
AFIX  23
H7A   2    0.242423   -0.429586   -0.104922    11.00000   -1.20000
H7B   2    0.365638   -0.351849   -0.133408    11.00000   -1.20000
AFIX   0
C8    1    0.404309   -0.315318   -0.032276    11.00000    0.03335    0.02975 =
         0.02744   -0.00167    0.00340    0.00800
AFIX  23
H8A   2    0.387328   -0.366984    0.000250    11.00000   -1.20000
H8B   2    0.507726   -0.286613   -0.028582    11.00000   -1.20000
AFIX   0
C9    1    0.340421   -0.195822   -0.015045    11.00000    0.02885    0.02663 =
         0.02917   -0.00246    0.00431    0.00534
AFIX  23
H9A   2    0.236700   -0.224133   -0.019865    11.00000   -1.20000
H9B   2    0.359986   -0.142470   -0.046630    11.00000   -1.20000
AFIX   0
C10   1    0.396729   -0.111989    0.054228    11.00000    0.03540    0.02789 =
         0.02915   -0.00170    0.00512    0.00560
AFIX  23
H10A  2    0.500572   -0.084677    0.059086    11.00000   -1.20000
H10B  2    0.376451   -0.165387    0.085725    11.00000   -1.20000
AFIX   0
C11   1    0.334798    0.008834    0.072094    11.00000    0.02964    0.02909 =
         0.02699   -0.00276    0.00356    0.00388
AFIX  23
H11A  2    0.356847    0.064257    0.041663    11.00000   -1.20000
H11B  2    0.230823   -0.017312    0.067149    11.00000   -1.20000
AFIX   0
C12   1    0.393591    0.085512    0.141635    11.00000    0.03307    0.02689 =
         0.02762   -0.00242    0.00466    0.00807
AFIX  23
H12A  2    0.368950    0.031699    0.172473    11.00000   -1.20000
H12B  2    0.497764    0.110461    0.147194    11.00000   -1.20000
AFIX   0
C13   1    0.387985    0.287029    0.215176    11.00000    0.02607    0.02823 =
         0.02473   -0.00211    0.00296    0.00552
C14   1    0.343822    0.403981    0.224866    11.00000    0.03137    0.03381 =
         0.02716    0.00235   -0.00206    0.01027
AFIX  43
H14   2    0.278358    0.418666    0.191855    11.00000   -1.20000
AFIX   0
C15   1    0.394606    0.499423    0.282370    11.00000    0.03015    0.02677 =
         0.03049    0.00050    0.00319    0.01046
AFIX  43
H15   2    0.362660    0.578606    0.288262    11.00000   -1.20000
AFIX   0
C16   1    0.491877    0.481939    0.331996    11.00000    0.02296    0.02229 =
         0.02614    0.00236    0.00403    0.00484
C17   1    0.529822    0.361651    0.322145    11.00000    0.02952    0.02415 =
         0.02625    0.00292   -0.00018    0.00704
AFIX  43
H17   2    0.591929    0.345141    0.355860    11.00000   -1.20000
AFIX   0
C18   1    0.479861    0.264790    0.264590    11.00000    0.03231    0.02251 =
         0.02927    0.00183    0.00358    0.00774
AFIX  43
H18   2    0.508477    0.184082    0.259202    11.00000   -1.20000
AFIX   0
C19   1    0.550974    0.589455    0.392320    11.00000    0.02722    0.02261 =
         0.02329    0.00302    0.00577    0.00632
C20   1    0.451527    0.675343    0.413919    11.00000    0.02889    0.02388 =
         0.02032   -0.00014    0.00231    0.00902
C21   1    0.316158    0.622916    0.422923    11.00000    0.02974    0.02634 =
         0.03339    0.00567    0.00699    0.00789
AFIX  43
H21   2    0.288402    0.532039    0.417941    11.00000   -1.20000
AFIX   0
C22   1    0.221439    0.701888    0.439078    11.00000    0.03114    0.03503 =
         0.04244    0.01036    0.01170    0.01281
AFIX  43
H22   2    0.130208    0.664705    0.445770    11.00000   -1.20000
AFIX   0
C23   1    0.258611    0.834060    0.445516    11.00000    0.03863    0.03585 =
         0.03980    0.00555    0.00874    0.02071
AFIX  43
H23   2    0.193358    0.887741    0.456341    11.00000   -1.20000
AFIX   0
C24   1    0.391839    0.887178    0.436016    11.00000    0.04481    0.02368 =
         0.04180    0.00282    0.00141    0.01299
AFIX  43
H24   2    0.418129    0.977816    0.439928    11.00000   -1.20000
AFIX   0
C25   1    0.487848    0.808404    0.420719    11.00000    0.03018    0.02604 =
         0.03081    0.00399    0.00449    0.00563
AFIX  43
H25   2    0.579535    0.846271    0.414851    11.00000   -1.20000
AFIX   0
C26   1    0.686585    0.612864    0.423310    11.00000    0.02662    0.02105 =
         0.02272    0.00288    0.00410    0.00622
C27   1    0.794603    0.543389    0.395726    11.00000    0.02505    0.02209 =
         0.02171   -0.00105   -0.00051    0.00412
C28   1    0.855609    0.464126    0.429568    11.00000    0.03576    0.02859 =
         0.02713    0.00321    0.00097    0.00908
AFIX  43
H28   2    0.830153    0.456397    0.470580    11.00000   -1.20000
AFIX   0
C29   1    0.953140    0.396480    0.403853    11.00000    0.04000    0.03052 =
         0.03976    0.00122   -0.00335    0.01564
AFIX  43
H29   2    0.991850    0.341077    0.426755    11.00000   -1.20000
AFIX   0
C30   1    0.993949    0.409584    0.345080    11.00000    0.03192    0.03863 =
         0.04081   -0.00796    0.00390    0.01407
AFIX  43
H30   2    1.060227    0.363010    0.327435    11.00000   -1.20000
AFIX   0
C31   1    0.937691    0.490987    0.312045    11.00000    0.04099    0.04127 =
         0.03171    0.00190    0.01278    0.01134
AFIX  43
H31   2    0.966455    0.501366    0.271971    11.00000   -1.20000
AFIX   0
C32   1    0.838985    0.557604    0.337573    11.00000    0.03263    0.03170 =
         0.02785    0.00534    0.00362    0.01056
AFIX  43
H32   2    0.801444    0.613713    0.314762    11.00000   -1.20000
AFIX   0
C33   1    0.742519    0.711715    0.486724    11.00000    0.02630    0.02227 =
         0.02602    0.00337    0.00449    0.00824
C34   1    0.676183    0.718983    0.541606    11.00000    0.02709    0.02416 =
         0.02830    0.00236    0.00623    0.00414
AFIX  43
H34   2    0.590311    0.659255    0.538918    11.00000   -1.20000
AFIX   0
C35   1    0.731987    0.811305    0.600420    11.00000    0.03104    0.03054 =
         0.02360    0.00058    0.00768    0.00700
AFIX  43
H35   2    0.685049    0.813492    0.637252    11.00000   -1.20000
AFIX   0
C36   1    0.856422    0.899790    0.604685    11.00000    0.02757    0.02466 =
         0.02260   -0.00291    0.00154    0.00866
C37   1    0.926221    0.892507    0.551048    11.00000    0.02524    0.02253 =
         0.02917    0.00146    0.00337    0.00552
AFIX  43
H37   2    1.012720    0.951677    0.554131    11.00000   -1.20000
AFIX   0
C38   1    0.870482    0.799413    0.493003    11.00000    0.02696    0.02532 =
         0.02567    0.00467    0.00625    0.00932
AFIX  43
H38   2    0.919994    0.795124    0.456922    11.00000   -1.20000
AFIX   0
C39   1    0.837556    1.033240    0.709713    11.00000    0.03324    0.03611 =
         0.02672   -0.00506    0.00892    0.00748
AFIX  23
H39A  2    0.835515    0.972581    0.738554    11.00000   -1.20000
H39B  2    0.739301    1.030399    0.690282    11.00000   -1.20000
AFIX   0
C40   1    0.907399    1.169025    0.748344    11.00000    0.03620    0.03232 =
         0.03185   -0.00657    0.00791    0.00573
AFIX  23
H40A  2    0.908440    1.227509    0.718393    11.00000   -1.20000
H40B  2    1.006719    1.170121    0.765312    11.00000   -1.20000
AFIX   0
C41   1    0.836603    1.222439    0.805734    11.00000    0.03016    0.03084 =
         0.02988   -0.00499    0.00414    0.00615
AFIX  23
H41A  2    0.735402    1.215547    0.789606    11.00000   -1.20000
H41B  2    0.842744    1.168865    0.837851    11.00000   -1.20000
AFIX   0
C42   1    0.903550    1.363257    0.839855    11.00000    0.03355    0.03121 =
         0.02938   -0.00247    0.00899    0.00776
AFIX  23
H42A  2    0.897247    1.415844    0.807286    11.00000   -1.20000
H42B  2    1.004963    1.369278    0.855128    11.00000   -1.20000
AFIX   0
C43   1    0.838487    1.423044    0.898130    11.00000    0.02918    0.02902 =
         0.02585   -0.00164    0.00456    0.00826
AFIX  23
H43A  2    0.736892    1.416968    0.883249    11.00000   -1.20000
H43B  2    0.846034    1.371870    0.931284    11.00000   -1.20000
AFIX   0
C44   1    0.907822    1.564437    0.930198    11.00000    0.02906    0.02958 =
         0.02573   -0.00020    0.00284    0.00714
AFIX  23
H44A  2    1.007940    1.569378    0.947550    11.00000   -1.20000
H44B  2    0.906234    1.614110    0.896201    11.00000   -1.20000
AFIX   0
C45   1    0.838787    1.629110    0.985630    11.00000    0.03180    0.02907 =
         0.03017   -0.00336    0.00405    0.00806
AFIX  23
H45A  2    0.737616    1.621059    0.968965    11.00000   -1.20000
H45B  2    0.844566    1.582446    1.020783    11.00000   -1.20000
AFIX   0
C46   1    0.906092    1.771947    1.014621    11.00000    0.03611    0.02772 =
         0.03334   -0.00107    0.00822    0.00805
AFIX  23
H46A  2    0.896920    1.818997    0.979764    11.00000   -1.20000
H46B  2    1.008090    1.780089    1.029522    11.00000   -1.20000
AFIX   0
C47   1    0.841927    1.836702    1.071913    11.00000    0.03272    0.03057 =
         0.03166    0.00023    0.00644    0.00921
AFIX  23
H47A  2    0.739549    1.826926    1.057247    11.00000   -1.20000
H47B  2    0.852853    1.790724    1.107119    11.00000   -1.20000
AFIX   0
C48   1    0.907041    1.980121    1.100109    11.00000    0.04014    0.02775 =
         0.03634    0.00024    0.00904    0.00710
AFIX  23
H48A  2    1.009370    1.989955    1.114923    11.00000   -1.20000
H48B  2    0.896306    2.026146    1.064911    11.00000   -1.20000
AFIX   0
C49   1    0.842533    2.044194    1.157027    11.00000    0.05023    0.03247 =
         0.03507   -0.00457    0.00771    0.01093
AFIX  23
H49A  2    0.855399    1.999681    1.192709    11.00000   -1.20000
H49B  2    0.739803    2.032622    1.142562    11.00000   -1.20000
AFIX   0
C50   1    0.905725    2.188161    1.183872    11.00000    0.07941    0.03682 =
         0.05021   -0.01312    0.00668    0.01237
AFIX 137
H50A  2    0.894799    2.232980    1.148745    11.00000   -1.50000
H50B  2    1.006254    2.200318    1.201045    11.00000   -1.50000
H50C  2    0.856855    2.223982    1.219130    11.00000   -1.50000
AFIX   0
HKLF 4


REM  mo_210825_tpe_2c12_7_0m_a.res in P-1
REM wR2 = 0.1677, GooF = S = 1.024, Restrained GooF = 1.024 for all data
REM R1 = 0.0562 for 5491 Fo > 4sig(Fo) and 0.0993 for all 8592 data
REM 471 parameters refined using 0 restraints

END

WGHT      0.0801      0.1445

REM No hydrogen bonds found for HTAB generation

REM Highest difference peak  0.271,  deepest hole -0.313,  1-sigma level  0.051
Q1    1   0.8602  1.5077  0.9031  11.00000  0.05    0.27
Q2    1   0.8704  1.7033  1.0030  11.00000  0.05    0.27
Q3    1   0.8627  1.9134  1.0799  11.00000  0.05    0.25
Q4    1   0.4576  0.7333  0.3996  11.00000  0.05    0.20
Q5    1   0.3683 -0.1581  0.0185  11.00000  0.05    0.20
Q6    1   0.8640  1.3050  0.8163  11.00000  0.05    0.20
Q7    1   0.8547  1.1841  0.7014  11.00000  0.05    0.19
Q8    1   0.4322 -0.1664  0.0829  11.00000  0.05    0.19
Q9    1   0.5183  0.5250  0.3605  11.00000  0.05    0.19
Q10   1   0.5054  0.7467  0.4377  11.00000  0.05    0.18
Q11   1   0.2651  0.7623  0.4643  11.00000  0.05    0.18
Q12   1   0.9658  1.8385  0.9779  11.00000  0.05    0.18
Q13   1   0.3067  0.5086  0.4340  11.00000  0.05    0.18
Q14   1   0.9951  2.0297  1.0792  11.00000  0.05    0.17
Q15   1   0.3579  0.0442  0.1049  11.00000  0.05    0.17
Q16   1   0.2475 -0.6573 -0.1627  11.00000  0.05    0.17
Q17   1   0.2487  0.9479  0.4364  11.00000  0.05    0.17
Q18   1   0.4750  0.4098  0.3375  11.00000  0.05    0.17
Q19   1   0.7624  0.8854  0.5961  11.00000  0.05    0.17
Q20   1   0.3720 -0.3747 -0.0611  11.00000  0.05    0.17
;
_shelx_res_checksum                96453
_shelx_hkl_file
;
  -1   0   0  543.95   25.60
  -1   0   0  533.75   24.90
  -2   0   0   -1.90    1.50
   2   0   0    6.20    3.50
   2   0   0   -0.10    1.70
  -3   0   0   34.00    6.00
  -3   0   0   14.60    3.00
   3   0   0   21.20    3.50
   3   0   0   28.40    6.20
  -4   0   0 5223.28  257.27
   4   0   0 5435.06  257.67
   4   0   0 6607.14  262.17
  -5   0   0  398.86   21.90
   5   0   0  399.36   22.50
  -6   0   0  178.08   12.50
  -6   0   0  176.68   16.00
   6   0   0  162.98   12.60
   6   0   0  191.38   18.70
  -7   0   0   57.99    8.70
  -7   0   0   50.59   11.00
   7   0   0   69.59   14.70
   7   0   0   63.39    8.60
  -8   0   0   11.80    6.70
  -8   0   0   25.30    5.20
   8   0   0   20.50    5.30
   8   0   0   22.10   10.30
  -9   0   0   53.59    7.50
  -9   0   0   53.29   12.40
   9   0   0   50.99   13.90
   9   0   0   47.70    7.70
 -10   0   0   13.30    8.20
 -10   0   0    5.10    3.30
  10   0   0    5.80    8.50
 -11   0   0    4.20    8.30
  11   0   0    5.60    9.40
  11  -1   0    6.60   10.20
 -11   1   0    6.50    8.50
  10  -1   0    3.30    8.80
 -10   1   0   -4.90    4.70
   9  -1   0   31.30   12.00
  -9   1   0   40.80   10.10
   8  -1   0   42.40   11.80
  -8   1   0   46.70    4.40
  -8   1   0   43.90   10.80
   7  -1   0    3.60    2.10
   7  -1   0    5.20    7.40
  -7   1   0    1.00    4.50
  -7   1   0    3.30    2.00
   6  -1   0  352.26   25.60
   6  -1   0  344.67   18.10
  -6   1   0  343.17   17.90
  -6   1   0  348.47   24.20
   5  -1   0  836.42   40.80
   5  -1   0  878.91   46.50
  -5   1   0  899.21   40.80
   4  -1   0   24.30    2.90
   4  -1   0   35.30    7.10
  -4   1   0   29.20    3.20
  -4   1   0   36.90    6.60
   3  -1   0   20.60    4.90
   3  -1   0   16.00    1.90
  -3   1   0   16.40    2.10
   2  -1   0 1812.72   81.49
   2  -1   0 1877.31   82.59
   2  -1   0 1793.32   81.19
  -2   1   0 1783.92   82.09
   1  -1   0 1918.91   86.99
  -1   1   0 1952.30   87.09
  -1  -1   0   97.79    9.40
  -1  -1   0  107.69    7.80
   1   1   0  112.39    8.10
   1   1   0  109.39    8.90
  -2  -1   0    4.20    3.30
  -2  -1   0    6.10    4.50
   2   1   0    6.90    4.40
   2   1   0    3.00    3.40
  -3  -1   0   73.49    9.60
  -3  -1   0   38.60    5.80
   3   1   0   43.90    6.30
   3   1   0   42.50    7.30
  -4  -1   0 1150.38   57.89
   4   1   0 1214.38   58.59
   4   1   0 1181.38   62.09
  -5  -1   0   19.20    5.20
  -5  -1   0   19.80    6.10
   5   1   0   23.00    5.40
   5   1   0   38.80   10.20
  -6  -1   0   95.49   10.30
  -6  -1   0   85.99   12.60
   6   1   0  101.39   16.30
   6   1   0   95.19   10.70
  -7  -1   0    5.00    3.70
  -7  -1   0   -1.40    3.30
   7   1   0    1.80    3.60
   7   1   0   -6.80    4.70
  -8  -1   0   18.40    7.60
  -8  -1   0    4.70    4.30
   8   1   0    1.70    7.50
   8   1   0    3.30    4.30
  -9  -1   0   39.30    8.10
  -9  -1   0   24.50   10.30
   9   1   0   26.80   12.10
 -10  -1   0    2.60    4.20
 -10  -1   0  -13.10    4.80
  10   1   0   -3.90    8.70
  11   1   0   31.00   13.30
  12  -2   0   14.90   10.30
 -12   2   0   10.90    8.90
  11  -2   0   -8.60    7.50
 -11   2   0   -1.70    6.10
  10  -2   0   45.70   13.30
   9  -2   0   26.70   10.10
  -9   2   0   22.70    9.90
  -8   2   0   51.19   10.80
   7  -2   0   15.40    7.60
  -7   2   0   16.30    7.00
   6  -2   0    1.30    4.90
  -6   2   0    0.10    3.30
   5  -2   0  269.67   19.30
   4  -2   0  125.99    6.50
   4  -2   0  132.49    6.70
   4  -2   0  132.49   10.90
  -4   2   0  105.89   13.60
   3  -2   0  180.18   11.70
   3  -2   0  189.58   10.40
   3  -2   0  191.58   10.50
   2  -2   0 1083.99   49.99
  -2   2   0 1039.00   50.09
   1  -2   0  646.24   32.40
   0  -2   0  431.16   20.30
   0  -2   0  470.45   24.40
   0   2   0  430.56   23.70
   0   2   0  450.25   24.40
  -1  -2   0 1679.03   78.89
  -1  -2   0 1650.23   76.19
   1   2   0 1772.62   80.09
   1   2   0 1565.64   79.29
   2   2   0    5.80    4.30
   2   2   0    8.50    4.50
  -3  -2   0  468.25   27.30
  -3  -2   0  441.56   26.00
   3   2   0  452.75   27.50
   3   2   0  502.55   30.30
  -4  -2   0  529.15   32.30
  -4  -2   0  559.34   32.30
   4   2   0  575.54   33.30
   4   2   0  609.94   36.60
  -5  -2   0   67.89   10.10
  -5  -2   0   58.09    9.10
   5   2   0   65.09   10.50
   5   2   0   55.29   11.30
  -6  -2   0   12.30    6.60
  -6  -2   0   20.20    6.50
   6   2   0   17.30    6.30
   6   2   0    9.70    6.20
  -7  -2   0    5.30    5.40
  -7  -2   0    8.90    6.10
   7   2   0   16.30    6.20
   7   2   0   24.50   11.00
  -8  -2   0   33.10    9.60
  -8  -2   0   36.00    8.40
   8   2   0   51.59   14.60
   8   2   0   30.60   11.90
  -9  -2   0  103.59   17.10
  -9  -2   0   90.99   13.70
   9   2   0  125.59   21.20
   9   2   0   99.09   14.60
 -10  -2   0    3.60    5.00
 -10  -2   0   16.00    7.70
  10   2   0    0.10    9.40
  11   2   0  -13.30    7.50
  12  -3   0    8.70   10.00
 -12   3   0   10.00    9.70
  11  -3   0   -6.80    7.10
 -11   3   0    6.00    8.00
  10  -3   0    9.00    7.60
 -10   3   0   -2.70    5.60
   9  -3   0   26.10    9.30
  -9   3   0    8.90    6.80
   8  -3   0  403.66   28.40
  -8   3   0  336.77   27.40
   7  -3   0    0.60    4.60
  -7   3   0    2.60    5.10
   6  -3   0   -0.70    4.10
  -6   3   0    3.50    3.80
   5  -3   0   19.40    2.50
   5  -3   0   18.60    2.40
   4  -3   0   76.89    7.10
   4  -3   0   83.29    6.70
   3  -3   0  292.47   17.20
  -3   3   0  295.17   17.60
   2  -3   0  249.78   15.70
  -2   3   0  242.48   16.10
  -1   3   0  191.18   16.40
   0  -3   0  195.68   14.30
   0  -3   0  176.78    8.90
   0   3   0  193.88   14.50
   0   3   0  167.18   13.80
  -1  -3   0    4.90    2.50
  -1  -3   0    9.10    5.00
   1   3   0   -0.80    4.00
   1   3   0    1.90    4.10
  -2  -3   0  129.09    9.60
  -2  -3   0  148.99   13.30
   2   3   0  116.99   12.50
   2   3   0  113.49   12.60
  -3  -3   0   53.19    7.70
  -3  -3   0   54.89    9.60
   3   3   0   74.09   13.20
   3   3   0   58.29   10.20
  -4  -3   0  215.78   18.80
  -4  -3   0  222.78   16.90
   4   3   0  257.37   22.60
   4   3   0  241.28   19.30
  -5  -3   0   11.70    5.10
  -5  -3   0   14.90    5.90
   5   3   0   10.30    6.20
   5   3   0   13.50    8.30
  -6  -3   0   31.70    8.20
  -6  -3   0   39.30    8.80
   6   3   0   48.90   13.00
   6   3   0   41.10    9.70
  -7  -3   0    3.30    5.50
  -7  -3   0    3.90    5.30
   7   3   0    0.10    6.40
   7   3   0    0.60    5.10
  -8  -3   0    2.90    4.90
  -8  -3   0   -0.70    4.90
   8   3   0   11.70    9.70
  -9  -3   0   99.19   15.10
  -9  -3   0  103.69   16.20
   9   3   0  112.39   20.60
 -10  -3   0    8.80    7.50
  10   3   0   13.90   10.20
 -12   4   0   -8.20    7.50
 -11   4   0    7.10    8.40
 -10   4   0    5.90    7.30
  -9   4   0    8.70    6.00
  -8   4   0   89.89   13.60
  -7   4   0  277.67   21.70
   6  -4   0    6.20    1.90
   6  -4   0    2.00    1.50
  -6   4   0    3.50    3.90
   5  -4   0    0.20    2.60
   5  -4   0   -0.60    2.10
  -5   4   0   -0.30    2.80
   4  -4   0  256.27   16.30
  -4   4   0  251.47   17.40
   3  -4   0  181.78   13.60
  -3   4   0  168.48   14.00
   2  -4   0  115.69   11.50
  -2   4   0  135.99    7.90
  -2   4   0  123.69   12.20
   1  -4   0  254.67   18.30
  -1   4   0  276.77   19.30
  -1   4   0  246.58   17.00
   0  -4   0   -0.40    3.70
   0  -4   0    1.60    1.30
   0   4   0    0.50    3.90
   0   4   0    0.50    4.30
  -1  -4   0  613.84   29.60
  -1  -4   0  634.94   35.90
   1   4   0  545.75   35.40
   1   4   0  601.14   35.90
  -2  -4   0   -5.40    3.50
  -2  -4   0    3.80    3.00
   2   4   0   -2.70    4.20
   2   4   0    1.50    4.40
  -3  -4   0  441.96   29.70
  -3  -4   0  470.35   26.20
   3   4   0  454.45   30.80
   3   4   0  411.06   31.50
  -4  -4   0   83.59    9.80
  -4  -4   0   78.09   12.60
   4   4   0   81.89   14.00
   4   4   0   82.39   13.90
  -5  -4   0   17.70    6.00
  -5  -4   0   12.90    6.80
   5   4   0    0.80    6.20
   5   4   0   20.30    8.20
  -6  -4   0  184.28   17.90
  -6  -4   0  207.28   20.90
   6   4   0  225.88   25.10
   6   4   0  233.98   22.10
  -7  -4   0   -8.00    3.90
  -7  -4   0    0.90    5.20
   7   4   0    0.30    6.80
   7   4   0   10.10    8.00
  -8  -4   0    4.30    5.60
  -8  -4   0   -6.60    5.20
   8   4   0   -3.90    5.40
   8   4   0    1.40    7.40
  -9  -4   0   81.09   14.80
  -9  -4   0   65.29   14.10
   9   4   0   67.79   20.10
  10   4   0   78.69   18.80
 -11   5   0  517.65   38.40
 -10   5   0  251.97   24.70
  -9   5   0  151.38   17.60
  -8   5   0  547.65   35.60
   7  -5   0  498.35   23.90
  -7   5   0  500.95   31.70
   6  -5   0 1184.08   55.59
   6  -5   0 1154.68   56.29
  -6   5   0 1094.99   58.69
   5  -5   0  324.47   20.80
  -5   5   0  330.97   21.30
  -5   5   0  374.16   23.40
   4  -5   0  222.98   16.10
  -4   5   0  212.88   17.50
  -4   5   0  208.68   14.10
   3  -5   0 3502.85  166.08
  -3   5   0 3594.34  167.38
  -3   5   0 3610.14  160.98
  -3   5   0 3550.14  162.18
   2  -5   0 2511.05  121.69
  -2   5   0 2697.43  113.89
  -2   5   0 2409.16  118.39
   1  -5   0 2691.73  125.59
  -1   5   0 2546.55  125.69
  -1   5   0 2577.44  123.59
   0  -5   0 3080.09  147.09
   0   5   0 3151.38  148.19
   0   5   0 3005.40  146.09
  -1  -5   0  683.93   40.30
  -1  -5   0  651.43   32.10
   1   5   0  693.23   41.50
   1   5   0  624.04   39.70
  -2  -5   0   73.39    7.80
  -2  -5   0   74.59   12.90
   2   5   0   69.29   13.30
   2   5   0   73.19   13.60
  -3  -5   0  200.28   15.00
  -3  -5   0  228.98   20.20
   3   5   0  206.28   22.10
   3   5   0  207.88   21.00
  -4  -5   0   73.89   13.30
  -4  -5   0   59.49    8.90
   4   5   0   35.10   10.90
   4   5   0   67.99   17.00
  -5  -5   0 1924.01   93.79
  -5  -5   0 1881.11   99.59
   5   5   0 1924.11  101.39
   5   5   0 1867.21  104.09
  -6  -5   0  460.45   33.70
  -6  -5   0  413.86   29.40
   6   5   0  439.46   38.00
   6   5   0  389.06   33.20
  -7  -5   0   73.09   12.90
  -7  -5   0   60.19   13.40
   7   5   0   66.99   22.30
  -8  -5   0   34.70   11.00
  -8  -5   0   31.70    9.90
   8   5   0   45.60   13.20
   8   5   0   44.60   16.10
   9   5   0  367.66   39.40
 -11   6   0   18.40    9.10
 -10   6   0   33.30   10.60
  -9   6   0  -10.40    4.90
  -8   6   0    1.40    4.90
   7  -6   0  212.08   15.20
   7  -6   0  243.58   15.10
  -7   6   0  226.28   18.40
   6  -6   0   48.40    8.10
   6  -6   0   49.70    9.40
  -6   6   0   61.59    9.20
   5  -6   0  510.45   31.00
  -5   6   0  531.25   29.00
  -5   6   0  508.35   32.80
   4  -6   0   57.29   10.60
  -4   6   0   72.09    7.10
  -4   6   0   80.49   12.50
  -4   6   0   67.49    7.40
   3  -6   0   29.20    7.40
  -3   6   0   19.40    5.20
  -3   6   0   21.90    7.50
  -3   6   0   29.40    3.80
   2  -6   0  137.79   15.10
  -2   6   0  148.79   13.80
  -2   6   0  149.99   16.00
   1  -6   0   25.00    8.10
  -1   6   0   25.40    8.70
  -1   6   0   26.10    7.10
   0  -6   0  116.99   16.00
   0   6   0  104.49   16.10
   0   6   0  100.29   14.60
  -1  -6   0   47.00    5.00
  -1  -6   0   25.30    8.90
   1   6   0   44.30   11.00
   1   6   0   38.30   10.60
  -2  -6   0  171.38   12.00
  -2  -6   0  171.28   18.90
   2   6   0  153.98   18.90
   2   6   0  164.48   19.20
  -3  -6   0   10.00    7.80
  -3  -6   0   18.80    5.30
   3   6   0   19.20    9.00
   3   6   0   17.20    8.00
  -4  -6   0   10.10    4.80
  -4  -6   0   -0.50    5.80
   4   6   0   -6.80    4.70
   4   6   0   11.10    9.50
  -5  -6   0   34.40   11.40
  -5  -6   0   37.50    8.10
   5   6   0   24.30   11.10
   5   6   0   32.10   12.10
  -6  -6   0  100.89   17.80
   6   6   0  124.39   22.40
   6   6   0   83.69   23.50
  -7  -6   0   14.60    8.80
  -7  -6   0   16.30    6.30
   7   6   0   20.40    9.90
   7   6   0    1.90    8.00
  -8  -6   0    9.00    6.60
  -8  -6   0    7.10    6.60
   8   6   0    2.10    9.30
   9   6   0   -7.80    8.70
 -11   7   0  117.89   19.40
 -10   7   0    0.90    8.60
  -9   7   0    3.70    5.20
   8  -7   0    6.90    3.40
   8  -7   0    1.10    2.80
  -8   7   0   16.80    6.30
   7  -7   0   31.60    6.60
   7  -7   0   18.50    6.40
  -7   7   0   32.70    7.70
   6  -7   0   78.09   11.10
  -6   7   0   62.99   12.50
  -6   7   0   56.49    8.70
   5  -7   0   18.90    6.80
  -5   7   0   14.90    4.30
  -5   7   0   37.00   13.80
   4  -7   0   72.79   12.40
  -4   7   0   84.49    9.50
  -4   7   0   79.29    6.90
  -4   7   0  101.99   15.80
   3  -7   0    0.80    4.90
  -3   7   0    1.30    4.30
  -3   7   0   13.70    5.30
   2  -7   0  280.07   23.50
  -2   7   0  274.87   21.30
  -2   7   0  288.07   24.80
   1  -7   0    2.30    5.20
  -1   7   0    1.50    3.80
   0  -7   0    4.00    5.90
   0   7   0   -5.90    4.80
   0   7   0    5.30    5.90
  -1  -7   0  133.29   19.10
  -1  -7   0  114.39    8.20
   1   7   0  130.59   17.50
   1   7   0  207.88   21.50
  -2  -7   0    6.10    3.10
  -2  -7   0    1.30    6.30
   2   7   0   -1.50    7.20
   2   7   0    3.60    6.40
  -3  -7   0   60.99   13.70
  -3  -7   0   72.79    9.40
   3   7   0   63.99   14.30
   3   7   0   47.50   17.70
  -4  -7   0   15.50    8.90
  -4  -7   0    5.10    4.30
   4   7   0   -7.60    4.50
   4   7   0  -10.40    6.20
  -5  -7   0   73.39   15.40
   5   7   0   53.59   15.90
   5   7   0   31.80   13.60
  -6  -7   0  193.48   23.20
   6   7   0  146.69   25.40
  -7  -7   0    5.40    6.30
  -7  -7   0   -7.60    6.50
   7   7   0    9.70   16.90
   7   7   0   14.20   12.30
   8   7   0    5.00   11.90
 -10   8   0    4.30    5.60
   9  -8   0    6.60    2.50
   9  -8   0    5.00    2.60
  -9   8   0    9.40    5.40
   8  -8   0  109.89   12.40
   8  -8   0   86.99   10.80
  -8   8   0  111.09   14.10
   7  -8   0   24.50    8.40
   7  -8   0   21.70    6.80
  -7   8   0   26.80    6.90
   6  -8   0   96.19   13.60
  -6   8   0   77.49    8.90
  -6   8   0  100.69   16.00
   5  -8   0   21.10    7.80
  -5   8   0   24.20    9.00
  -5   8   0   20.00    4.50
   4  -8   0   37.90    9.70
  -4   8   0   34.60    3.80
  -4   8   0   55.09   13.60
  -4   8   0   34.00    8.30
   3  -8   0  192.98   19.80
  -3   8   0  186.58   20.50
   2  -8   0   27.20    9.70
  -2   8   0   40.30    9.60
  -2   8   0   22.00    9.70
   1  -8   0   -2.00    5.30
  -1   8   0    4.30    5.90
  -1   8   0    6.40    5.20
   0  -8   0   19.20    9.70
   0   8   0    8.60    8.40
   0   8   0    6.00    7.00
  -1  -8   0   10.40    2.80
  -1  -8   0   -1.30    6.30
   1   8   0    4.60    8.30
   1   8   0    3.90    7.20
  -2  -8   0  847.02   55.29
  -2  -8   0  865.21   42.00
   2   8   0  843.62   57.39
   2   8   0  806.32   56.09
  -3  -8   0    7.50    7.60
  -3  -8   0    5.20    3.70
   3   8   0    8.20    9.60
   3   8   0    5.30    9.90
  -4  -8   0   11.00    8.40
  -4  -8   0   11.40    7.30
   4   8   0    7.50    9.00
   4   8   0   -2.50    9.20
  -5  -8   0   15.10    5.50
  -5  -8   0   -0.70    6.90
   5   8   0   -6.00    8.70
   5   8   0   -3.90    6.50
  -6  -8   0   13.90    6.40
   6   8   0   -7.30    9.90
   6   8   0   -2.40    8.30
   7   8   0   48.50   18.30
 -10   9   0    3.60    5.60
   9  -9   0   14.00    4.50
  -9   9   0   -1.50    4.90
   8  -9   0   20.30    7.00
  -8   9   0   25.20    6.60
   7  -9   0   -5.50    4.50
  -7   9   0    4.40    3.80
   6  -9   0   -5.00    4.90
  -6   9   0    5.00    3.00
  -6   9   0    3.60    7.20
   5  -9   0  107.49   16.60
  -5   9   0   99.39   13.00
  -5   9   0  123.59   20.20
  -5   9   0  101.59    7.70
   4  -9   0  296.77   25.60
  -4   9   0  268.27   27.50
  -4   9   0  246.38   22.20
   3  -9   0  227.88   24.10
  -3   9   0  238.58   25.10
   2  -9   0   53.09   13.70
  -2   9   0   54.99   13.20
  -2   9   0   51.09   14.50
   1  -9   0   80.89   16.90
  -1   9   0   72.89   15.10
  -1   9   0   76.49   16.80
   0  -9   0  200.48   23.00
   0   9   0  152.48   21.30
   0   9   0  196.28   24.00
  -1  -9   0  365.96   33.10
   1   9   0  342.37   34.50
   1   9   0  360.46   32.60
  -2  -9   0   50.29    6.20
  -2  -9   0   48.00   14.30
   2   9   0   18.60   11.40
   2   9   0   39.70   13.80
  -3  -9   0  140.99   14.90
  -3  -9   0  207.78   24.80
   3   9   0  146.69   24.20
   3   9   0  216.68   31.40
  -4  -9   0   -0.70    7.70
  -4  -9   0    6.50    5.50
   4   9   0    1.60    8.70
   4   9   0    4.40   10.90
  -5  -9   0   -5.10    4.60
  -5  -9   0   -2.20    7.50
   5   9   0   -7.90    7.00
  -6  -9   0  193.68   29.40
   6   9   0  141.19   26.00
   9 -10   0    4.90    5.20
  -9  10   0   10.80    5.30
   8 -10   0  144.89   17.60
  -8  10   0  176.28   14.50
   7 -10   0  144.69   20.20
  -7  10   0  203.58   13.80
   6 -10   0   30.00    9.30
  -6  10   0   11.30   10.90
  -6  10   0   34.80    4.80
   5 -10   0   30.60   12.10
  -5  10   0   48.00   14.00
  -5  10   0   29.10    8.60
   4 -10   0  149.19   21.30
  -4  10   0  119.29   14.50
  -4  10   0   66.29   15.20
   3 -10   0  417.56   35.70
  -3  10   0  507.95   40.50
  -3  10   0  426.96   33.20
   2 -10   0  408.76   35.30
  -2  10   0  405.86   32.70
  -2  10   0  397.66   36.00
   1 -10   0  276.67   28.80
  -1  10   0  270.97   29.80
  -1  10   0  265.17   26.60
   0 -10   0  549.54   43.00
   0  10   0  517.45   41.80
   0  10   0  576.34   45.80
  -1 -10   0   13.30    9.60
   1  10   0   15.20   11.80
  -2 -10   0   74.69   23.60
  -2 -10   0  117.79    8.90
   2  10   0   98.99   20.30
   2  10   0  120.39   25.30
  -3 -10   0  156.08   26.60
   3  10   0  112.09   22.10
   3  10   0  148.09   27.10
  -4 -10   0  343.77   22.50
  -4 -10   0  378.16   35.70
   4  10   0  429.86   64.99
   4  10   0  285.17   34.50
  -5 -10   0   97.39   21.90
   5  10   0   78.59   19.60
   5  10   0   82.49   23.40
   8 -11   0    6.90    6.20
  -8  11   0    0.80    3.50
   7 -11   0   31.60   10.50
  -7  11   0   59.79    6.60
   6 -11   0   46.50   13.00
  -6  11   0   66.39   17.80
   5 -11   0   85.19   16.90
  -5  11   0  132.69   17.90
  -5  11   0  136.79   23.80
   4 -11   0   45.30   12.90
  -4  11   0   55.99   14.70
   3 -11   0   66.69   15.60
  -3  11   0   67.69   18.00
  -3  11   0   62.19   13.50
   2 -11   0   18.70   16.60
  -2  11   0   33.10   13.30
  -2  11   0   36.10   12.40
   1 -11   0   43.00   13.60
  -1  11   0   28.50   13.10
  -1  11   0   23.30   12.10
   0 -11   0  121.49   22.40
   0  11   0  114.99   23.40
   0  11   0   65.69   27.00
  -1 -11   0   12.60   10.50
   1  11   0    9.60   10.50
   1  11   0    6.50   10.20
  -2 -11   0  -11.80    8.80
   2  11   0    2.30   10.40
   2  11   0    0.00    8.90
  -3 -11   0   -0.50    3.00
  -3 -11   0    4.40    9.50
   3  11   0  -14.80    5.60
   3  11   0   28.20   13.80
   4  11   0   28.50   13.20
   4  11   0   39.30   17.30
   7 -12   0   -2.80    7.60
  -7  12   0   -6.90   14.00
   6 -12   0   36.50   12.50
  -6  12   0   -1.10   11.60
   5 -12   0   -5.70    6.20
  -5  12   0   -0.60    9.00
  -5  12   0    5.00    6.70
   4 -12   0   33.50   13.10
  -4  12   0   53.19   13.10
  -4  12   0   48.00   15.00
   3 -12   0   -6.70    9.20
  -3  12   0   -4.40    7.20
   2 -12   0  285.67   31.40
  -2  12   0  270.07   37.80
  -2  12   0  252.07   28.70
   1 -12   0   36.30   14.30
  -1  12   0   39.10   11.90
  -1  12   0   50.49   18.50
   0 -12   0   12.90   12.10
   0  12   0   19.90   10.20
   0  12   0   46.40   17.90
  -1 -12   0   65.49   19.00
   1  12   0   35.70   18.30
   1  12   0   65.89   18.30
  -2 -12   0   25.00   13.50
   2  12   0   -3.60   14.80
   2  12   0   -1.40   11.60
   4 -13   0   32.00   12.50
  -4  13   0    4.80   10.30
  -4  13   0    3.20    8.10
   3 -13   0   21.60   11.70
  -3  13   0    5.90    8.90
  -3  13   0  -13.20    9.90
   2 -13   0   73.09   19.70
  -2  13   0   81.19   20.10
   1 -13   0   14.90   13.60
  -1  13   0   -3.50   11.30
  -1  13   0   17.60   13.70
  -1  13  -1   24.00   16.60
  -1  13  -1   21.00   13.00
   1 -13   1   47.90   16.10
  -2  13  -1   17.20   11.30
  -2  13  -1    2.90   12.40
   2 -13   1   11.70   12.30
  -3  13  -1   17.00   10.80
  -3  13  -1    9.40   10.20
   3 -13   1   12.00   12.10
  -4  13  -1  -12.90    9.60
  -4  13  -1   12.60    9.60
   4 -13   1   25.80   11.80
   2  12  -1   27.30   16.90
   2  12  -1    1.00    8.10
  -2 -12   1    2.20   10.60
   1  12  -1   41.80   17.00
   1  12  -1    7.30   13.60
  -1 -12   1   39.20   15.60
   0  12  -1   44.30   16.00
   0  12  -1   42.70   16.30
   0 -12   1   51.69   15.80
  -1  12  -1   96.69   24.30
  -1  12  -1  107.79   24.20
   1 -12   1  117.49   23.00
  -2  12  -1  234.48   28.20
  -2  12  -1  271.87   32.80
   2 -12   1  231.48   28.80
  -3  12  -1    6.80    8.40
   3 -12   1    7.50    9.00
  -4  12  -1   18.10   10.90
  -4  12  -1   11.60    8.50
   4 -12   1   -7.90    6.70
  -5  12  -1   21.00    8.90
  -5  12  -1   22.10   11.60
   5 -12   1   11.90    8.30
  -6  12  -1   33.10   14.60
   6 -12   1   14.60   10.00
   7 -12   1    1.90    8.60
   4  11  -1   47.20   15.70
   4  11  -1   29.00   16.90
  -4 -11   1   61.19   20.00
   3  11  -1   50.59   18.70
   3  11  -1   24.40   13.10
  -3 -11   1   28.60   13.30
  -3 -11   1   30.80    5.10
   2  11  -1   17.90   14.80
   2  11  -1   40.90   15.20
  -2 -11   1   32.60   14.50
   1  11  -1   26.10   14.40
   1  11  -1   29.20   12.00
  -1 -11   1   10.70   10.30
   0  11  -1   -7.00    8.20
   0  11  -1   -6.60    6.00
   0 -11   1    9.30    9.50
  -1  11  -1   22.50   11.80
  -1  11  -1   22.20   10.40
   1 -11   1   37.60   14.50
  -2  11  -1   59.29   16.60
  -2  11  -1   51.69   13.70
   2 -11   1   54.69   16.90
  -3  11  -1   15.70   11.60
  -3  11  -1   20.60    9.30
   3 -11   1   -2.80    7.20
  -4  11  -1  215.98   22.60
   4 -11   1  173.68   25.80
  -5  11  -1   19.00   11.40
   5 -11   1   20.30    9.70
  -6  11  -1   39.10   14.50
   6 -11   1   67.79   14.20
  -7  11  -1   63.29    7.50
   7 -11   1   36.40   11.70
  -8  11  -1   -0.20    3.30
   8 -11   1    9.50    6.10
   5  10  -1    3.70   12.80
   5  10  -1   10.60   11.10
  -5 -10   1   19.90   11.80
   4  10  -1  367.36   40.00
   4  10  -1  323.57   38.10
  -4 -10   1  342.47   22.80
  -4 -10   1  356.36   35.20
   3  10  -1  308.97   35.10
   3  10  -1  373.56   37.60
  -3 -10   1  396.96   37.10
  -3 -10   1  402.06   24.40
   2  10  -1  168.18   29.20
   2  10  -1  188.88   30.40
  -2 -10   1  199.88   11.80
   1  10  -1   63.49   17.70
   1  10  -1   45.20   14.70
  -1 -10   1   44.00   14.20
   0  10  -1   89.79   17.80
   0  10  -1   93.89   21.30
   0 -10   1   74.99   18.00
  -1  10  -1  411.96   34.00
  -1  10  -1  431.06   37.50
   1 -10   1  382.06   35.00
  -2  10  -1   28.60   10.20
  -2  10  -1   16.60    9.80
   2 -10   1    7.60    9.00
  -3  10  -1  271.47   24.30
  -3  10  -1  246.78   28.60
   3 -10   1  218.28   24.90
  -4  10  -1  127.89   16.80
   4 -10   1  139.09   20.70
  -5  10  -1  291.47   28.60
  -5  10  -1  213.88   18.80
   5 -10   1  244.48   27.30
  -6  10  -1   -4.00    7.90
  -6  10  -1   -0.20    2.70
   6 -10   1    1.60    5.40
  -7  10  -1   15.20    4.60
   7 -10   1    9.70    8.00
  -8  10  -1  377.46   25.40
   8 -10   1  391.16   28.70
  -9  10  -1   89.59   12.30
   9 -10   1   97.39   11.80
   7   9  -1  -15.20   15.20
   6   9  -1   88.69   21.00
  -6  -9   1   56.29   16.60
   5   9  -1   54.79   17.00
  -5  -9   1   58.29   15.90
  -5  -9   1   74.49   10.90
   4   9  -1  366.66   37.50
   4   9  -1  402.76   38.20
  -4  -9   1  382.36   36.30
   3   9  -1    5.90    9.40
   3   9  -1    8.10    9.40
  -3  -9   1  -10.00    6.40
  -3  -9   1   -2.30    3.40
   2   9  -1  -11.40    7.10
   2   9  -1   11.90   11.50
  -2  -9   1   -2.30    6.50
  -2  -9   1    1.00    2.50
   1   9  -1  171.68   26.50
   1   9  -1  253.47   27.90
  -1  -9   1  204.28   24.40
   0   9  -1    4.90    8.80
   0   9  -1   -2.20    6.70
   0  -9   1    5.60    7.00
  -1   9  -1   38.10   12.50
  -1   9  -1   27.30   10.50
   1  -9   1   28.90   11.50
  -2   9  -1   25.20   10.30
  -2   9  -1    9.50    7.50
   2  -9   1   28.80    9.70
  -3   9  -1   -2.80    6.30
   3  -9   1    2.10    7.00
  -4   9  -1  285.07   22.20
  -4   9  -1  253.47   26.40
   4  -9   1  208.18   23.00
  -5   9  -1  403.16   20.70
  -5   9  -1  345.07   32.50
   5  -9   1  379.06   30.00
  -6   9  -1   42.80   13.20
   6  -9   1   67.29   12.70
  -7   9  -1   53.39    8.20
   7  -9   1   65.99   12.00
   7  -9   1   89.59   16.60
  -8   9  -1    9.60    5.40
   8  -9   1    8.30    5.60
  -9   9  -1   13.10    6.30
   9  -9   1   28.90    5.90
 -10   9  -1    3.20    4.80
   7   8  -1   23.40   15.90
  -7  -8   1    7.10   13.40
   6   8  -1    8.70   10.90
   6   8  -1   21.00   12.00
  -6  -8   1   10.70    6.30
  -6  -8   1    7.90    9.70
   5   8  -1   -3.20    9.60
   5   8  -1   -1.70    8.50
  -5  -8   1   17.00    9.90
  -5  -8   1    6.50    8.30
   4   8  -1   20.80   14.60
   4   8  -1    5.50   10.70
  -4  -8   1   12.80    9.30
  -4  -8   1   35.00    7.70
   3   8  -1    4.10    6.70
   3   8  -1   -1.90    7.50
  -3  -8   1    3.90    3.20
  -3  -8   1    2.40    6.90
   2   8  -1  181.98   24.40
   2   8  -1  163.58   25.50
  -2  -8   1  177.68   12.00
  -2  -8   1  160.18   23.00
   1   8  -1   23.80   10.80
   1   8  -1   30.80   12.10
  -1  -8   1   20.00    9.60
   0   8  -1   18.80    8.60
   0   8  -1    2.10    7.40
   0  -8   1   16.40    8.80
  -1   8  -1    6.70    6.30
  -1   8  -1    7.10    7.40
   1  -8   1   17.20    8.90
  -2   8  -1    1.50    6.00
  -2   8  -1    6.20    6.30
   2  -8   1    3.30    6.00
   3  -8   1  134.09   16.60
  -4   8  -1  254.57   20.20
  -4   8  -1  299.57   26.60
  -4   8  -1  300.07   15.30
   4  -8   1  258.37   23.50
  -5   8  -1  177.38   12.50
  -5   8  -1  199.48   21.40
   5  -8   1  173.68   17.90
  -6   8  -1   79.59    8.40
   6  -8   1   60.59   11.10
  -7   8  -1    8.00    4.50
   7  -8   1   13.50    6.10
   7  -8   1    6.80    6.50
  -8   8  -1   23.00    6.90
   8  -8   1   30.60    6.70
   8  -8   1   32.60    7.50
  -9   8  -1   29.20    8.10
   9  -8   1   34.40    4.90
   9  -8   1   25.70    4.20
 -10   8  -1   -1.90    5.00
   8   7  -1    7.40    9.50
   7   7  -1   10.60   10.70
   7   7  -1   -8.20    6.60
  -7  -7   1   -8.00    4.90
  -7  -7   1   10.60    8.40
   6   7  -1   59.29   15.80
  -6  -7   1   77.29   16.60
   5   7  -1   21.20   11.70
  -5  -7   1   15.40    8.80
   4   7  -1    2.80    8.40
   4   7  -1    5.20    9.40
  -4  -7   1   10.00    8.30
  -4  -7   1    9.70    5.20
   3   7  -1    5.40    7.80
  -3  -7   1    5.50    7.70
  -3  -7   1    8.60    4.20
   2   7  -1    0.70    6.00
   2   7  -1   -1.40    7.90
  -2  -7   1    4.90    3.10
  -2  -7   1    2.80    5.60
   1   7  -1  110.49   18.70
   1   7  -1  147.89   22.10
  -1  -7   1  107.09   18.80
  -1  -7   1  115.19    7.90
   0   7  -1  158.38   21.60
   0   7  -1  137.19   16.40
   0  -7   1  142.59   17.30
  -1   7  -1   -2.10    4.10
   1  -7   1   -2.80    4.90
  -2   7  -1   20.00    6.10
  -2   7  -1    3.80    5.10
   2  -7   1    3.30    5.60
  -3   7  -1   -0.30    3.60
  -3   7  -1   -3.80    3.70
   3  -7   1   -4.00    4.10
  -4   7  -1  177.88   18.50
  -4   7  -1  158.38   13.30
  -4   7  -1  158.78   10.50
   4  -7   1  159.28   16.60
  -5   7  -1  268.57   17.20
  -5   7  -1  273.97   24.70
   5  -7   1  267.37   21.20
  -6   7  -1   57.59    8.50
   6  -7   1   60.49   12.60
   6  -7   1   50.99    9.40
  -7   7  -1   81.59   11.20
   7  -7   1   73.09   11.00
   7  -7   1   85.89   10.20
  -8   7  -1   -5.00    3.60
   8  -7   1    1.00    3.10
   8  -7   1    5.20    3.30
  -9   7  -1   14.30    6.40
 -10   7  -1   33.70   10.70
 -11   7  -1  101.59   17.00
   9   6  -1   19.10   12.40
   8   6  -1   63.89   20.50
  -8  -6   1   74.09   16.00
  -8  -6   1   51.39   11.70
   7   6  -1   17.00    9.60
   7   6  -1   -5.60    7.10
  -7  -6   1   10.90    8.10
   6   6  -1   23.40   11.60
  -6  -6   1    7.30    7.90
   5   6  -1   74.49   15.90
   5   6  -1   86.19   16.20
  -5  -6   1  111.89   18.10
   4   6  -1    6.60    8.40
   4   6  -1    7.50    9.00
  -4  -6   1    1.40    3.60
  -4  -6   1   -2.80    5.70
   3   6  -1  193.58   21.50
   3   6  -1  174.18   21.20
  -3  -6   1  205.68   20.70
  -3  -6   1  186.08   14.20
   2   6  -1  113.69   17.70
   2   6  -1  111.09   18.40
  -2  -6   1   98.49   16.20
  -2  -6   1  109.89    9.40
   1   6  -1    0.60    5.20
   1   6  -1   -8.10    4.30
  -1  -6   1    2.80    2.20
  -1  -6   1   -2.20    4.80
   0   6  -1   34.10   10.00
   0   6  -1   30.60    8.80
   0  -6   1   32.60    9.10
  -1   6  -1   38.50   10.20
  -1   6  -1   39.50    8.70
   1  -6   1   52.79   10.80
  -2   6  -1   54.29   10.60
  -2   6  -1   51.89    9.00
   2  -6   1   61.79   11.10
  -3   6  -1  153.38   16.00
  -3   6  -1  113.29   11.00
  -3   6  -1  113.89    7.70
   3  -6   1  117.39   13.50
  -4   6  -1   34.90    5.40
   4  -6   1   34.50    7.60
  -5   6  -1   56.49   10.90
   5  -6   1   40.50    8.30
  -6   6  -1   90.19   10.00
   6  -6   1   64.59   10.20
   6  -6   1   58.49    8.80
  -7   6  -1  354.56   24.20
   7  -6   1  352.86   21.00
   7  -6   1  338.27   21.30
  -8   6  -1  122.89   14.20
   8  -6   1  119.69    6.80
  -9   6  -1   67.99   12.30
 -10   6  -1   59.99   13.00
 -11   6  -1   49.50   12.10
  10   5  -1   63.69   22.20
   9   5  -1  133.79   27.70
  -9  -5   1  111.79   18.20
   8   5  -1    2.20    9.50
   8   5  -1    2.80    7.00
  -8  -5   1   10.70    7.80
  -8  -5   1   20.20    8.10
   7   5  -1   -7.90    7.10
  -7  -5   1    0.80    6.50
  -7  -5   1   -0.80    5.00
   6   5  -1   51.49   15.80
   6   5  -1   36.20   11.00
  -6  -5   1   42.50   11.50
  -6  -5   1   42.70    9.20
   5   5  -1  436.76   33.70
   5   5  -1  418.86   35.80
  -5  -5   1  391.66   30.50
  -5  -5   1  388.26   26.70
   4   5  -1  179.28   21.80
  -4  -5   1  181.68   15.10
  -4  -5   1  159.88   17.80
   3   5  -1  319.27   26.10
   3   5  -1  305.37   26.50
  -3  -5   1  317.47   20.10
  -3  -5   1  306.27   24.70
   2   5  -1    2.30    5.80
   2   5  -1    2.30    5.30
  -2  -5   1    9.00    6.00
  -2  -5   1    3.30    2.80
   1   5  -1  729.83   43.50
   1   5  -1  725.63   43.20
  -1  -5   1  697.63   34.50
  -1  -5   1  717.43   42.40
   0   5  -1 1590.64   80.29
   0   5  -1 1489.55   77.69
   0  -5   1 1561.94   79.09
  -1   5  -1  243.38   18.40
  -1   5  -1  258.97   20.90
   1  -5   1  272.47   20.70
  -2   5  -1 2467.75  107.69
  -2   5  -1 2303.67  112.09
   2  -5   1 2432.76  115.59
  -3   5  -1 1937.11   84.39
  -3   5  -1 1710.93   84.59
  -3   5  -1 1850.91   90.99
   3  -5   1 1819.02   89.29
  -4   5  -1   80.29   11.40
  -4   5  -1   71.99    7.60
   4  -5   1   61.19    9.10
  -5   5  -1  570.24   31.40
   5  -5   1  548.15   30.90
  -6   5  -1  476.85   27.70
   6  -5   1  397.46   23.80
   6  -5   1  432.56   24.80
  -7   5  -1 1074.79   57.99
   7  -5   1 1114.49   50.99
   7  -5   1 1055.39   50.69
  -8   5  -1    9.60    5.10
  -9   5  -1  146.59   17.00
 -10   5  -1   20.80    9.60
 -11   5  -1  248.58   24.80
  10   4  -1    6.20   13.60
   9   4  -1   12.60   10.70
  -9  -4   1   64.19   13.60
  -9  -4   1    7.90    7.70
  -8  -4   1   85.79   14.60
  -8  -4   1   93.59   15.40
   7   4  -1  117.59   22.70
   7   4  -1   92.69   16.80
  -7  -4   1   75.49   13.10
  -7  -4   1  112.89   17.00
   6   4  -1    0.60    5.90
   6   4  -1   -5.80    5.10
  -6  -4   1   -2.20    4.00
  -6  -4   1   -4.00    4.70
   5   4  -1   -4.10    4.60
   5   4  -1   -6.90    4.30
  -5  -4   1   -0.60    4.10
  -5  -4   1    1.30    4.00
   4   4  -1    8.20    7.10
   4   4  -1   -1.00    4.90
  -4  -4   1    2.90    5.10
  -4  -4   1   11.00    4.80
   3   4  -1   -4.10    4.00
   3   4  -1    5.30    5.90
  -3  -4   1    9.40    5.60
  -3  -4   1   -0.90    3.00
   2   4  -1   10.40    5.80
   2   4  -1   27.90    8.20
  -2  -4   1   26.50    4.90
  -2  -4   1   18.30    7.00
   1   4  -1  142.19   15.30
   1   4  -1  167.78   15.60
  -1  -4   1  162.88   15.30
  -1  -4   1  162.38   10.20
   0   4  -1  602.44   34.30
   0   4  -1  535.35   32.40
   0  -4   1  559.54   26.10
   0  -4   1  601.24   33.70
  -1   4  -1   15.90    4.80
  -1   4  -1    7.40    5.30
   1  -4   1    5.20    4.60
  -2   4  -1  135.19   10.30
  -2   4  -1  138.59    8.30
  -2   4  -1  137.69   13.20
   2  -4   1  144.39   12.70
  -3   4  -1   -2.30    3.50
  -3   4  -1    3.60    2.50
   3  -4   1   -0.90    2.90
  -4   4  -1  259.47   17.10
   4  -4   1  275.77   17.40
  -5   4  -1   18.30    5.10
   5  -4   1   17.00    4.20
   5  -4   1   20.10    4.20
  -6   4  -1    7.80    4.80
   6  -4   1    9.70    2.70
   6  -4   1    4.70    2.10
  -7   4  -1    0.60    4.50
  -8   4  -1   68.29   12.50
  -9   4  -1   54.09   11.70
 -10   4  -1   38.60   11.70
 -11   4  -1  -12.00    6.50
  11   3  -1   26.40   16.40
  10   3  -1   24.60   12.40
 -10  -3   1   10.20    8.30
   9   3  -1  145.59   29.20
   9   3  -1   88.39   18.30
  -9  -3   1  132.59   16.00
  -9  -3   1  183.38   19.70
   8   3  -1   17.50   11.00
  -8  -3   1    2.00    5.10
  -8  -3   1    9.00    6.70
   7   3  -1   47.00   14.30
   7   3  -1   36.10   10.40
  -7  -3   1   54.99   10.60
  -7  -3   1   30.20    8.10
   6   3  -1   24.60    9.70
   6   3  -1   21.80    7.90
  -6  -3   1   32.80    8.70
  -6  -3   1   27.70    8.00
   5   3  -1   -7.30    5.70
   5   3  -1   -1.50    4.00
  -5  -3   1    3.70    4.00
  -5  -3   1   -3.50    3.60
   4   3  -1   59.99   10.60
   4   3  -1   52.49   11.20
  -4  -3   1   82.89   12.00
   3   3  -1   11.50    5.90
   3   3  -1    6.50    5.70
  -3  -3   1    3.80    4.70
  -3  -3   1    3.40    5.30
   2   3  -1 1384.26   73.19
   2   3  -1 1565.64   73.39
  -2  -3   1 1496.75   71.99
  -2  -3   1 1353.26   72.19
   1   3  -1  388.46   23.40
   1   3  -1  331.37   22.90
  -1  -3   1  320.07   22.10
  -1  -3   1  374.06   22.80
   0   3  -1   14.60    5.90
   0   3  -1   11.10    4.60
   0  -3   1    9.00    4.60
  -1   3  -1 1344.17   66.99
  -1   3  -1 1460.15   64.09
   1  -3   1 1490.05   69.39
  -2   3  -1 1039.00   47.60
  -2   3  -1 1004.30   50.69
   2  -3   1 1006.20   50.09
  -3   3  -1  588.54   29.80
   3  -3   1  565.54   29.90
  -4   3  -1  226.88   15.50
   4  -3   1  234.78   14.10
   4  -3   1  230.98   14.00
  -5   3  -1    4.30    4.20
   5  -3   1    1.70    1.90
   5  -3   1    2.10    1.90
  -6   3  -1   16.20    6.00
   6  -3   1   26.20    6.40
   6  -3   1   22.20    2.00
  -7   3  -1   19.80    7.20
   7  -3   1   31.40    7.80
  -8   3  -1  512.65   34.80
   8  -3   1  547.35   34.30
  -9   3  -1    5.20    5.80
   9  -3   1    2.20    6.60
 -10   3  -1    1.50    6.30
  10  -3   1   -5.90    5.30
 -11   3  -1    7.90    8.50
  11  -3   1   -5.80    7.00
 -12   3  -1   12.00   10.00
  12  -3   1   23.10   10.20
  11   2  -1    0.40   10.70
 -11  -2   1    7.60    9.50
  10   2  -1   -6.60    9.30
 -10  -2   1   -3.30    4.60
 -10  -2   1    3.40    7.60
   9   2  -1   18.20    7.70
   9   2  -1   -2.40    8.40
  -9  -2   1   25.20    7.20
  -9  -2   1   23.50    9.70
   8   2  -1    1.00    5.20
   8   2  -1    0.60    6.10
  -8  -2   1   -7.00    4.80
  -8  -2   1   -2.40    3.90
   7   2  -1   -4.40    5.10
  -7  -2   1    4.60    5.40
  -7  -2   1    7.20    4.70
   6   2  -1   29.30    7.80
   6   2  -1   20.30    9.20
  -6  -2   1   21.60    6.50
  -6  -2   1   37.00    8.10
   5   2  -1  176.48   19.00
   5   2  -1  174.58   15.40
  -5  -2   1  158.78   14.00
   4   2  -1  293.37   23.70
   4   2  -1  282.37   19.80
  -4  -2   1  275.27   21.50
  -4  -2   1  267.37   18.80
   3   2  -1  368.06   23.30
   3   2  -1  431.36   27.00
  -3  -2   1  362.76   24.70
  -3  -2   1  351.96   22.70
   2   2  -1  284.17   19.70
   2   2  -1  281.57   18.60
  -2  -2   1  286.07   19.80
   1   2  -1 1433.96   66.49
   1   2  -1 1312.57   66.39
  -1  -2   1 1276.37   66.09
  -1  -2   1 1484.75   66.39
   0   2  -1    6.90    4.30
   0   2  -1    9.50    3.70
   0  -2   1   10.40    4.10
  -1   2  -1   75.49    4.70
  -1   2  -1   72.39    6.10
   1  -2   1   76.39    6.00
   1  -2   1   63.49    7.30
   1  -2   1   75.89    5.00
  -2   2  -1 4866.21  215.58
   2  -2   1 4744.03  215.98
  -3   2  -1  784.22   38.90
   3  -2   1  736.73   38.10
   3  -2   1  794.62   36.90
   4  -2   1    1.40    2.10
   4  -2   1    1.70    3.40
   4  -2   1   -1.30    1.20
  -5   2  -1  160.28   13.40
   5  -2   1  146.29   12.80
   5  -2   1  144.59    8.40
  -6   2  -1   63.39   10.70
   6  -2   1   85.99   11.80
   6  -2   1   69.19    4.90
  -7   2  -1  167.28   17.10
   7  -2   1  179.68   17.70
  -8   2  -1    7.30    5.60
  -9   2  -1   69.99   12.90
   9  -2   1   68.79   14.20
  10  -2   1   81.19   15.90
 -11   2  -1   -4.00    6.40
  11  -2   1   -2.80    7.20
 -12   2  -1    3.50    8.50
  12  -2   1   -3.20    8.80
  11   1  -1  135.39   24.80
 -11  -1   1  144.39   24.10
 -11  -1   1  126.39   13.00
  10   1  -1    6.80    9.50
  10   1  -1   -0.40    4.70
 -10  -1   1   -1.30    3.30
 -10  -1   1    4.10    6.50
   9   1  -1   30.10    7.90
   9   1  -1   15.10   12.10
  -9  -1   1   36.50   10.50
  -9  -1   1   23.90    6.30
   8   1  -1   18.90   11.60
   8   1  -1    9.90    5.50
  -8  -1   1   11.30    4.80
  -8  -1   1   21.20    8.70
   7   1  -1   -1.20    3.30
   7   1  -1   -4.40    5.10
  -7  -1   1    0.80    4.50
  -7  -1   1    4.30    3.90
   6   1  -1  502.55   34.20
   6   1  -1  472.35   28.60
  -6  -1   1  475.45   27.60
   5   1  -1   34.60   10.20
   5   1  -1   37.20    7.00
  -5  -1   1   45.90    7.10
  -5  -1   1   52.19   11.00
   4   1  -1  801.52   43.80
   4   1  -1  743.53   39.30
  -4  -1   1  745.43   38.80
   3   1  -1 1066.29   52.49
   3   1  -1  993.20   49.50
  -3  -1   1 1034.40   51.49
  -3  -1   1  948.61   48.90
   2   1  -1  555.74   29.20
   2   1  -1  534.25   30.40
  -2  -1   1  629.24   31.30
  -2  -1   1  569.54   29.20
   1   1  -1  100.99    7.70
   1   1  -1  122.49   10.80
  -1  -1   1   84.39    7.20
   0   1  -1    1.70    1.90
   0  -1   1   -2.40    2.60
  -1   1  -1 2448.16  103.49
   1  -1   1 2158.48  103.69
  -2   1  -1  192.48   10.90
  -2   1  -1  224.08   12.40
   2  -1   1  191.28   10.70
   2  -1   1  185.08   11.10
  -3   1  -1  129.69   10.60
  -3   1  -1  124.89    8.10
   3  -1   1  139.69   10.20
   3  -1   1  114.59    7.70
  -4   1  -1  190.18   11.10
  -4   1  -1  188.98   14.10
   4  -1   1  174.38   10.70
   4  -1   1  187.98   14.60
  -5   1  -1   12.80    3.20
  -5   1  -1   19.30    5.70
   5  -1   1   13.10    5.70
   5  -1   1   18.10    3.60
  -6   1  -1  224.28   19.30
  -6   1  -1  265.37   15.10
   6  -1   1  227.78   19.90
   6  -1   1  249.68   14.80
  -7   1  -1   53.99   10.40
  -7   1  -1   73.39    7.10
   7  -1   1   65.29   12.60
   7  -1   1   74.69    7.00
  -8   1  -1   21.60    8.20
  -8   1  -1   16.80    4.20
   8  -1   1   18.80    9.20
   8  -1   1   17.90    4.10
  -9   1  -1   28.40    4.20
   9  -1   1   23.00    9.70
   9  -1   1   16.70    3.40
 -10   1  -1    5.30    6.70
  10  -1   1    4.10    9.20
 -11   1  -1   29.80   11.60
  11  -1   1   -1.10    9.50
  11   0  -1   41.80   15.40
 -11   0   1   43.80   12.60
  10   0  -1   21.70   11.80
 -10   0   1   19.70   10.30
 -10   0   1   26.60    3.70
 -10   0   1   17.70    2.80
   9   0  -1    2.50    8.60
  -9   0   1   -4.80    5.20
  -9   0   1    0.30    2.50
   8   0  -1    1.80    7.20
   8   0  -1   -1.40    2.90
  -8   0   1   -1.00    2.60
  -8   0   1    1.30    5.30
   7   0  -1  252.37   23.50
   7   0  -1  206.58   15.10
  -7   0   1  239.08   15.30
   6   0  -1    4.90    3.00
   6   0  -1    7.80    6.20
  -6   0   1    9.60    5.50
  -6   0   1    5.90    2.90
   5   0  -1  166.18   11.10
  -5   0   1  151.88   10.50
   4   0  -1 3880.91  161.58
   4   0  -1 3120.39  155.98
  -4   0   1 3890.91  159.88
  -4   0   1 2977.30  155.38
   3   0  -1  324.87   17.00
  -3   0   1  324.47   16.70
   2   0  -1  186.08   11.20
  -2   0   1  200.88   10.40
  -1   0   1  141.89    7.10
  -1   0   1  121.39    7.00
  -1   0   1  129.79    8.40
  -1   0  -1  117.99    7.10
  -1   0  -1  111.39    6.90
   1   0   1  122.49    7.30
  -2   0  -1    5.80    3.20
  -2   0  -1   10.60    3.00
   2   0   1    8.30    2.80
   2   0   1    9.60    4.10
  -3   0  -1   60.79    6.00
  -3   0  -1   59.29    7.60
   3   0   1   65.29    6.30
   3   0   1   48.00    7.20
  -4   0  -1 4245.08  192.58
  -4   0  -1 4132.39  189.58
   4   0   1 4274.57  193.68
   4   0   1 4113.29  189.68
  -5   0  -1  437.66   23.90
  -5   0  -1  393.16   25.90
   5   0   1  425.36   23.90
   5   0   1  426.66   27.90
  -6   0  -1   74.19   10.70
  -6   0  -1   81.79    8.60
   6   0   1   78.19   12.80
  -7   0  -1    5.30    3.90
  -7   0  -1    1.40    4.90
   7   0   1    2.60    3.40
   7   0   1    0.20    6.00
  -8   0  -1   57.59    8.60
  -8   0  -1   47.30   10.70
   8   0   1   60.29   13.10
   8   0   1   64.99    9.00
  -9   0  -1    1.00    6.30
  -9   0  -1   -0.70    3.10
   9   0   1    4.00    3.80
   9   0   1    0.90    7.10
 -10   0  -1  104.89   18.40
  10   0   1   82.29   18.80
  10   0   1  100.39   10.50
 -11   0  -1   12.50    3.50
 -11   0  -1   22.00   10.50
  11   0   1   27.90   13.30
  12  -1  -1   -7.20   10.20
 -12   1   1   20.40   10.70
  11  -1  -1   48.60   14.20
 -11   1   1   18.00   10.00
  10  -1  -1    9.10    9.70
 -10   1   1    2.90    7.80
   9  -1  -1   69.09   15.70
  -9   1   1   67.69   12.80
   8  -1  -1  157.18   19.70
  -8   1   1  136.39   18.30
   7  -1  -1  194.78   21.80
   6  -1  -1  465.75   31.70
  -6   1   1  458.75   28.80
   5  -1  -1  680.63   40.30
  -5   1   1  755.02   39.00
   4  -1  -1  139.69   14.30
  -4   1   1  181.48   13.20
   3  -1  -1    6.20    4.20
  -3   1   1    4.30    4.10
   2  -1  -1   48.50    3.00
   2  -1  -1   54.09    6.50
  -2   1   1   45.30    3.10
  -2   1   1   52.69    6.20
   1  -1  -1   13.00    2.20
  -1   1   1    9.00    2.10
  -1   1   1   10.50    4.60
   0  -1  -1 1021.70   47.80
   0   1   1 1023.10   47.80
  -1  -1  -1   36.30    5.00
  -1  -1  -1   39.70    4.50
   1   1   1   40.00    5.50
   1   1   1   35.90    4.20
  -2  -1  -1 1295.77   60.29
  -2  -1  -1 1188.58   60.19
   2   1   1 1221.28   60.59
   2   1   1 1370.06   62.39
  -3  -1  -1  828.62   44.10
  -3  -1  -1  928.91   45.00
   3   1   1  862.51   44.60
   3   1   1  927.31   47.30
  -4  -1  -1  171.38   13.10
  -4  -1  -1  165.08   14.30
   4   1   1  180.28   13.90
   4   1   1  179.68   16.80
  -5  -1  -1   11.50    4.80
  -5  -1  -1   12.10    4.80
   5   1   1   20.70    7.20
   5   1   1   20.30    5.60
  -6  -1  -1   -3.10    3.60
  -6  -1  -1    0.30    3.60
   6   1   1   -3.90    4.20
   6   1   1    0.90    3.20
  -7  -1  -1   28.90    7.40
  -7  -1  -1   33.70    8.50
   7   1   1   34.30    7.60
   7   1   1    9.80    7.50
  -8  -1  -1   15.80    6.50
  -8  -1  -1   42.80    8.30
   8   1   1   11.40   10.20
   8   1   1   46.60    9.30
  -9  -1  -1   24.00    9.10
  -9  -1  -1   21.70    6.00
   9   1   1   27.30    7.20
   9   1   1   18.60   10.80
 -10  -1  -1   12.80    8.80
 -10  -1  -1    8.00    5.10
  10   1   1   17.90   11.20
 -11  -1  -1   12.10    9.00
  11   1   1  -15.80    7.30
  12  -2  -1   21.80   12.30
 -12   2   1   19.20   10.20
  11  -2  -1   11.00    8.40
 -11   2   1    0.80    5.60
  10  -2  -1   -8.20    7.10
 -10   2   1   -6.30    5.60
   9  -2  -1   12.60    9.10
  -9   2   1    8.20    7.10
  -8   2   1  141.79   16.40
   7  -2  -1  206.68   20.10
   6  -2  -1    1.10    4.80
  -6   2   1    4.80    4.00
   5  -2  -1   51.99    8.90
  -5   2   1   42.40    7.00
   4  -2  -1  326.17   19.90
  -4   2   1  305.37   18.20
   3  -2  -1   -1.40    1.20
   3  -2  -1    0.60    4.50
  -3   2   1   -1.30    2.80
  -3   2   1    0.70    1.70
   2  -2  -1  382.26   19.70
  -2   2   1  364.66   21.90
  -2   2   1  398.46   20.20
   1  -2  -1 1927.61   89.09
   0  -2  -1    6.30    1.80
   0  -2  -1    5.40    4.00
   0   2   1    4.50    4.20
   0   2   1    4.70    1.60
  -1  -2  -1    5.10    4.10
  -1  -2  -1    3.30    2.50
   1   2   1    2.80    2.90
  -2  -2  -1 1128.59   59.39
  -2  -2  -1 1273.57   58.09
   2   2   1 1176.88   61.09
   2   2   1 1255.77   60.49
  -3  -2  -1  287.27   19.70
  -3  -2  -1  290.97   19.00
   3   2   1  319.77   20.80
   3   2   1  324.97   23.10
  -4  -2  -1  381.76   24.20
  -4  -2  -1  401.06   25.30
   4   2   1  384.26   25.40
   4   2   1  399.76   28.30
  -5  -2  -1    8.20    4.50
  -5  -2  -1    2.90    4.00
   5   2   1   15.20    5.80
   5   2   1   12.40    7.40
  -6  -2  -1   21.50    6.20
  -6  -2  -1   17.20    7.50
   6   2   1   19.00    7.00
   6   2   1   23.70    9.10
  -7  -2  -1   14.40    6.70
  -7  -2  -1   11.60    6.30
   7   2   1    2.60    5.90
   7   2   1    8.00    5.70
  -8  -2  -1  115.89   16.50
  -8  -2  -1  119.59   14.20
   8   2   1  111.19   20.20
  -9  -2  -1   39.40   11.50
   9   2   1   41.80   10.20
   9   2   1   20.00   11.90
 -10  -2  -1    4.30    8.00
  10   2   1   14.60   10.00
 -11  -2  -1  -10.00    9.00
  11   2   1   -4.00    9.40
  12  -3  -1   -6.50   10.00
 -12   3   1   -1.50    8.90
  11  -3  -1   36.40   13.80
 -11   3   1   15.40    8.90
  10  -3  -1   92.89   16.70
 -10   3   1   55.79   13.30
   9  -3  -1  142.79   18.60
  -9   3   1   88.19   15.50
   8  -3  -1  143.39   18.10
  -8   3   1  140.49   18.50
   7  -3  -1    3.30    6.10
   6  -3  -1    3.10    5.90
  -6   3   1    4.30    3.50
   5  -3  -1   12.20    6.10
  -5   3   1    8.10    3.60
   4  -3  -1   87.49    6.70
  -4   3   1   84.69    7.50
  -4   3   1   94.09    8.30
   3  -3  -1  457.15   24.50
  -3   3   1  455.05   24.60
  -3   3   1  445.46   24.70
   2  -3  -1   43.20    6.30
  -2   3   1   30.90    5.50
   1  -3  -1   -0.60    3.40
  -1   3   1    3.60    3.00
  -1   3   1    1.10    3.30
   0  -3  -1   19.20    2.60
   0  -3  -1    9.10    4.80
   0   3   1   20.90    6.20
   0   3   1   11.90    2.10
  -1  -3  -1  433.76   26.40
  -1  -3  -1  413.86   22.00
   1   3   1  476.75   27.30
  -2  -3  -1  385.56   22.20
  -2  -3  -1  426.26   26.00
   2   3   1  393.66   27.10
   2   3   1  424.96   26.50
  -3  -3  -1  483.85   26.80
  -3  -3  -1  468.85   29.20
   3   3   1  447.66   31.30
   3   3   1  466.65   30.10
  -4  -3  -1  516.95   30.30
  -4  -3  -1  513.15   32.20
   4   3   1  481.85   34.60
   4   3   1  518.65   32.90
  -5  -3  -1   16.70    6.40
  -5  -3  -1    9.50    4.90
   5   3   1    7.80    5.50
   5   3   1   12.40    7.40
  -6  -3  -1    2.70    5.20
  -6  -3  -1    6.30    5.70
   6   3   1   16.90    6.80
   6   3   1    9.60    7.50
  -7  -3  -1   -0.60    5.30
  -7  -3  -1   10.50    7.10
   7   3   1   10.30    6.40
   7   3   1    8.00    7.70
  -8  -3  -1   27.70    8.80
  -8  -3  -1   14.20    7.90
   8   3   1   21.00   11.30
  -9  -3  -1   26.00    8.30
  -9  -3  -1   24.60    8.60
   9   3   1    6.80    8.80
 -10  -3  -1   -1.60    7.30
  10   3   1   -0.20    9.40
 -12   4   1    8.50    7.20
 -11   4   1   12.10    7.60
 -10   4   1   -1.50    5.50
  -9   4   1  761.32   47.20
  -8   4   1  308.97   25.00
  -7   4   1  351.36   25.00
   6  -4  -1  135.29    7.30
   6  -4  -1  136.39    7.40
   5  -4  -1  160.28   10.70
   4  -4  -1    3.30    3.10
  -4   4   1    6.00    4.10
   3  -4  -1  253.67   16.90
  -3   4   1  245.18   17.60
   2  -4  -1    0.10    3.30
  -2   4   1   -2.30    3.50
   1  -4  -1   89.69   10.80
  -1   4   1   91.59   11.00
   0  -4  -1   95.19   11.30
   0  -4  -1   98.19    6.30
   0   4   1   82.69   11.90
  -1  -4  -1   25.20    3.90
  -1  -4  -1   24.10    8.20
   1   4   1   15.10    6.00
   1   4   1   24.30    7.80
  -2  -4  -1 1683.93   85.59
  -2  -4  -1 1717.93   79.99
   2   4   1 1687.43   87.59
   2   4   1 1704.63   86.99
  -3  -4  -1 1412.86   68.79
  -3  -4  -1 1450.05   74.29
   3   4   1 1354.56   75.29
   3   4   1 1414.56   74.59
  -4  -4  -1  371.36   27.10
  -4  -4  -1  362.36   23.80
   4   4   1  367.96   27.90
   4   4   1  402.66   31.30
  -5  -4  -1   37.50   11.00
  -5  -4  -1   37.00    7.80
   5   4   1   35.60    9.80
   5   4   1   33.60   10.50
  -6  -4  -1   60.29   10.30
  -6  -4  -1   36.40    9.80
   6   4   1   18.90    9.80
   6   4   1   47.40   11.90
  -7  -4  -1  336.27   26.00
  -7  -4  -1  329.17   27.20
   7   4   1  300.87   31.80
   7   4   1  320.97   28.60
  -8  -4  -1   45.30   10.60
  -8  -4  -1   49.80   17.30
   8   4   1   36.60   11.30
   8   4   1   43.70   13.90
  -9  -4  -1   -2.60    6.30
  -9  -4  -1   -0.80    5.70
   9   4   1   -4.50    8.90
  10   4   1   -3.80    9.30
 -11   5   1    4.30    6.70
 -10   5   1  103.69   16.40
  -9   5   1  179.48   19.20
  -8   5   1   59.69   11.30
  -7   5   1  494.25   31.80
   6  -5  -1   45.10    7.10
   6  -5  -1   33.60    5.30
   5  -5  -1  157.28   13.00
  -5   5   1  185.98   14.50
   4  -5  -1   93.99    9.80
  -4   5   1   99.79   11.70
  -4   5   1   94.69   11.10
   3  -5  -1   13.50    5.20
  -3   5   1   13.30    6.00
   2  -5  -1  103.29   11.70
  -2   5   1  110.69   10.30
   1  -5  -1  108.09   12.40
  -1   5   1   89.29   13.30
   0  -5  -1  337.87   24.30
   0  -5  -1  341.17   17.00
   0   5   1  329.77   25.10
   0   5   1  290.77   23.20
  -1  -5  -1  365.26   18.90
  -1  -5  -1  353.66   25.90
   1   5   1  368.36   27.30
   1   5   1  343.07   26.40
  -2  -5  -1  949.01   45.90
  -2  -5  -1  946.01   53.29
   2   5   1  924.01   54.19
   2   5   1  875.31   53.99
  -3  -5  -1  256.37   22.70
  -3  -5  -1  270.77   18.00
   3   5   1  249.97   24.00
   3   5   1  286.77   24.90
  -4  -5  -1 1262.07   67.19
  -4  -5  -1 1171.58   60.59
   4   5   1 1130.79   69.09
   4   5   1 1152.18   67.29
  -5  -5  -1   74.59   11.90
  -5  -5  -1   57.99   12.70
   5   5   1   68.19   18.30
   5   5   1   55.09   13.60
  -6  -5  -1   46.20   11.50
  -6  -5  -1   28.90    8.50
   6   5   1   45.80   12.80
   6   5   1   21.00   10.20
  -7  -5  -1   11.00    7.10
  -7  -5  -1   23.70    9.40
   7   5   1   31.40   12.50
  -8  -5  -1   -6.90    5.50
  -8  -5  -1    2.70    6.80
   8   5   1   11.20    8.90
   8   5   1   14.50   13.40
   9   5   1  154.08   30.30
 -11   6   1   20.10    9.70
 -10   6   1   -3.00    5.80
  -9   6   1   15.70    8.60
  -8   6   1   24.80    7.40
   7  -6  -1   49.90    6.70
   7  -6  -1   65.69    8.50
  -7   6   1   48.30    9.20
   6  -6  -1   90.69   10.00
  -6   6   1  105.19   12.60
  -6   6   1   90.69   10.60
   5  -6  -1   81.19   10.00
  -5   6   1  110.69   13.00
  -5   6   1   74.99    8.70
   4  -6  -1    6.40    4.40
  -4   6   1   13.80    6.30
   3  -6  -1   -5.50    3.00
  -3   6   1    1.20    1.80
  -3   6   1   -1.50    4.00
   2  -6  -1    1.80    4.50
  -2   6   1   -3.40    3.10
  -2   6   1   -5.80    3.20
   1  -6  -1  184.08   17.90
  -1   6   1  178.88   18.20
   0  -6  -1    4.50    2.60
   0  -6  -1    4.60    5.60
   0   6   1    3.60    5.10
   0   6   1    1.80    5.50
  -1  -6  -1    1.00    5.20
  -1  -6  -1    4.70    2.20
   1   6   1    7.00    6.00
   1   6   1   -0.40    5.40
  -2  -6  -1  111.99   16.40
  -2  -6  -1   99.29    8.50
   2   6   1   77.49   15.00
   2   6   1   59.79   12.40
  -3  -6  -1   22.40    5.50
  -3  -6  -1   14.40    8.00
   3   6   1   13.30    8.50
   3   6   1   13.80    8.60
  -4  -6  -1  237.68   17.90
  -4  -6  -1  208.58   23.00
   4   6   1  230.28   26.30
   4   6   1  204.48   23.90
  -5  -6  -1  104.39   17.30
   5   6   1   90.69   18.40
   5   6   1  104.49   20.90
  -6  -6  -1   33.70   11.00
   6   6   1   37.20   13.10
   6   6   1   21.20   12.40
  -7  -6  -1    6.00    6.20
   7   6   1    5.30    8.50
   7   6   1   19.20   13.00
  -8  -6  -1    4.10   10.40
   8   6   1   11.10   10.10
   9   6   1   -2.70    9.70
 -11   7   1   28.60   10.40
 -10   7   1    6.20    5.90
  -9   7   1    6.40    5.90
   8  -7  -1   40.70    6.30
   8  -7  -1   29.90    5.20
  -8   7   1   44.20    9.10
   7  -7  -1    8.70    4.10
   7  -7  -1   12.60    6.40
  -7   7   1    7.40    5.10
   6  -7  -1    3.60    4.90
  -6   7   1    8.00    6.70
  -6   7   1    1.40    3.10
   5  -7  -1   50.69    9.60
  -5   7   1   42.80   16.70
  -5   7   1   53.09    7.40
   4  -7  -1   31.40    8.40
  -4   7   1   25.60    8.60
  -4   7   1   25.80    4.30
  -4   7   1   27.40    6.50
   3  -7  -1    7.10    5.40
  -3   7   1    8.90    4.70
  -3   7   1   -2.60    4.20
   2  -7  -1  291.57   24.70
  -2   7   1  293.07   22.80
  -2   7   1  294.37   25.20
   1  -7  -1   39.60   10.30
  -1   7   1   36.90   12.30
  -1   7   1   48.70    9.60
   0  -7  -1   -3.30    5.20
   0   7   1   -5.90    4.90
   0   7   1    4.10    6.10
  -1  -7  -1   13.40    7.40
  -1  -7  -1   17.50    3.60
   1   7   1   27.60    9.80
   1   7   1   14.00    7.20
  -2  -7  -1   52.49    6.90
  -2  -7  -1   52.69   12.90
   2   7   1   49.30   13.50
   2   7   1   69.59   15.90
  -3  -7  -1  194.18   21.10
  -3  -7  -1  171.48   13.50
   3   7   1  161.08   24.30
   3   7   1  132.29   21.20
  -4  -7  -1   48.90   13.00
  -4  -7  -1   66.19    9.70
   4   7   1   33.00   11.70
   4   7   1   45.40   13.40
  -5  -7  -1   45.50   13.30
   5   7   1   19.10   11.30
   5   7   1   46.50   14.80
  -6  -7  -1  116.89   21.20
   6   7   1  111.29   25.00
  -7  -7  -1   31.90   14.40
  -7  -7  -1   16.20   10.50
   7   7   1   33.90   14.30
   8   7   1   56.29   17.60
 -10   8   1   32.70    9.80
   9  -8  -1    1.20    1.80
   9  -8  -1   -0.90    2.00
  -9   8   1   10.10    6.20
   8  -8  -1   81.79   11.80
   8  -8  -1  106.19   11.10
  -8   8   1  104.89   12.40
   7  -8  -1    5.50    4.80
  -7   8   1   -1.30    3.10
   6  -8  -1   -4.10    3.40
  -6   8   1    4.80    3.50
  -6   8   1   -3.50    6.00
   5  -8  -1   52.29   11.20
  -5   8   1   47.20   11.70
  -5   8   1   51.39    6.60
  -5   8   1   58.69   12.10
   4  -8  -1   14.70    7.10
  -4   8   1    4.50    7.70
  -4   8   1   20.50    3.00
  -4   8   1   27.00    7.00
   3  -8  -1  210.88   20.80
  -3   8   1  171.68   16.90
   2  -8  -1  164.38   21.80
  -2   8   1  141.29   16.10
  -2   8   1  169.28   19.70
   1  -8  -1   21.00    8.40
  -1   8   1    4.80    6.80
  -1   8   1    1.10    4.30
   0  -8  -1   25.30    9.90
   0   8   1   24.70    9.10
   0   8   1   36.30   13.10
  -1  -8  -1   36.60    5.20
  -1  -8  -1   44.30   12.20
   1   8   1   13.50   10.80
   1   8   1   30.40   10.80
  -2  -8  -1  422.76   33.80
  -2  -8  -1  338.77   20.00
   2   8   1  308.77   31.90
   2   8   1  328.17   32.10
  -3  -8  -1  210.48   15.50
   3   8   1  219.18   30.90
   3   8   1  223.38   27.00
  -4  -8  -1   -5.00    6.70
   4   8   1    4.70    9.70
   4   8   1   10.30   11.10
  -5  -8  -1    6.50    4.80
  -5  -8  -1   -2.80    8.50
   5   8   1   27.20   13.00
   5   8   1    0.90    8.00
  -6  -8  -1   31.30   10.20
  -6  -8  -1   35.80   12.50
   6   8   1   43.20   16.70
   6   8   1   42.60   15.00
   7   8   1   39.00   15.20
 -10   9   1  140.29   18.00
   9  -9  -1   26.40    5.70
  -9   9   1   44.80    9.50
   8  -9  -1   63.09   10.30
  -8   9   1   82.39   11.40
   7  -9  -1   33.40    9.20
  -7   9   1   21.90    5.70
  -7   9   1   23.80   10.30
   6  -9  -1  321.77   25.80
  -6   9   1  317.87   19.30
  -6   9   1  332.97   29.00
   5  -9  -1  109.29   16.60
  -5   9   1  100.89    7.50
  -5   9   1  108.79   19.10
   4  -9  -1   10.30    7.50
  -4   9   1    4.80    7.10
  -4   9   1   17.60    9.70
   3  -9  -1 1740.93   88.29
  -3   9   1 1523.85   82.79
  -3   9   1 1500.85   88.19
   2  -9  -1  100.39   17.60
  -2   9   1  111.29   20.50
  -2   9   1  107.29   17.40
   1  -9  -1  388.36   32.50
  -1   9   1  400.16   31.70
  -1   9   1  334.27   32.70
   0  -9  -1  219.38   24.80
   0   9   1  257.57   26.50
   0   9   1  227.78   27.10
  -1  -9  -1  316.87   31.20
   1   9   1  294.57   31.80
   1   9   1  301.07   30.90
  -2  -9  -1   68.19    7.70
  -2  -9  -1   67.89   16.10
   2   9   1   95.59   20.50
   2   9   1   61.09   17.40
  -3  -9  -1  212.58   25.40
   3   9   1  168.68   28.60
   3   9   1  218.88   27.60
  -4  -9  -1   71.49   10.50
  -4  -9  -1   71.99   17.80
   4   9   1   69.59   18.80
   4   9   1   49.50   16.10
  -5  -9  -1   26.30   13.10
  -5  -9  -1   39.60    9.10
   5   9   1   24.60   14.20
   5   9   1   42.90   22.00
  -6  -9  -1    8.50    9.80
   6   9   1    8.20    8.80
   9 -10  -1   64.79   10.20
   8 -10  -1   33.20    8.90
  -8  10   1   41.20    7.70
   7 -10  -1   20.30    7.70
  -7  10   1   25.30   12.10
  -7  10   1   20.20    5.00
   6 -10  -1   58.49   12.80
  -6  10   1   60.49    6.00
  -6  10   1   83.29   16.40
   5 -10  -1   15.10   10.90
  -5  10   1   20.60   11.10
   4 -10  -1   -0.80    4.80
  -4  10   1   23.90    8.70
  -4  10   1    4.40    4.70
   3 -10  -1   14.10    9.70
  -3  10   1   19.40   10.00
  -3  10   1   19.00    9.00
   2 -10  -1   81.39   17.00
  -2  10   1   55.89   14.40
  -2  10   1   81.29   18.60
   1 -10  -1    9.70   10.80
  -1  10   1   10.40    8.60
  -1  10   1   19.80   11.00
   0 -10  -1  -12.90    6.70
   0  10   1    7.50    7.10
   0  10   1    4.40    9.30
  -1 -10  -1  405.56   37.20
   1  10   1  409.96   39.70
  -2 -10  -1   36.30    5.80
  -2 -10  -1   30.60   13.50
   2  10   1   17.90   12.10
   2  10   1   33.40   14.40
  -3 -10  -1   19.40   12.10
  -3 -10  -1   11.00    4.70
   3  10   1   12.40   11.80
   3  10   1    5.80   10.20
  -4 -10  -1   30.70   14.20
  -4 -10  -1   39.40    8.00
   4  10   1   21.80   13.60
  -5 -10  -1   53.59   15.80
   5  10   1   23.90   11.80
   8 -11  -1    8.80    7.20
  -8  11   1   13.30    4.20
   7 -11  -1   -4.80    6.60
  -7  11   1    6.60    9.30
  -7  11   1    5.50    2.80
  -7  11   1    4.80   10.10
   6 -11  -1   25.60    8.90
  -6  11   1   12.60   10.00
   5 -11  -1   44.00   12.40
  -5  11   1   35.30   11.40
  -5  11   1   64.49   17.30
   4 -11  -1   57.99   14.90
  -4  11   1   82.79   16.80
   3 -11  -1   99.39   20.40
  -3  11   1  101.89   18.20
  -3  11   1   96.59   19.50
  -2  11   1   15.80    8.90
  -2  11   1   15.40    9.50
   1 -11  -1   26.60   13.10
  -1  11   1   56.29   17.20
  -1  11   1   42.50   15.10
   0 -11  -1   86.09   19.70
   0  11   1  120.89   22.90
   0  11   1   75.09   19.70
  -1 -11  -1   11.30   10.50
   1  11   1   33.90   13.80
   1  11   1   11.30   10.20
  -2 -11  -1    7.70   11.30
   2  11   1    9.10    9.90
   2  11   1   21.20   14.40
  -3 -11  -1    2.30    3.40
   3  11   1   14.40   13.40
   3  11   1    1.10    8.60
  -4 -11  -1    8.50   14.20
   4  11   1   15.30   11.40
   4  11   1    1.60   11.30
   6 -12  -1   17.60   10.40
  -6  12   1   -6.50    8.70
   5 -12  -1   13.50    9.30
  -5  12   1   -2.90   10.90
  -5  12   1    6.10    8.00
   4 -12  -1   67.89   16.20
  -4  12   1   53.99   13.40
  -4  12   1   14.80   12.60
   3 -12  -1   -1.50    9.80
  -3  12   1   -2.40    7.70
   2 -12  -1  118.79   22.70
  -2  12   1  149.09   28.90
  -2  12   1  206.18   31.10
   1 -12  -1    0.90    9.40
  -1  12   1   -1.90   10.40
  -1  12   1   -8.50    6.70
   0 -12  -1    8.00   11.00
   0  12   1   19.60   12.30
  -1 -12  -1   17.30   12.60
   1  12   1   27.30   13.90
   1  12   1   18.60   14.70
  -2 -12  -1    2.60    9.40
   2  12   1    7.20   12.80
   2  12   1    1.20   10.60
   3 -13  -1    2.80    9.20
  -3  13   1   32.90   13.80
   2 -13  -1   39.60   16.50
  -2  13   1  -21.40   10.60
  -2  13   1   37.40   13.70
   0  13  -2   -5.20    9.50
   0  13  -2   -2.60   12.10
   0 -13   2    3.10   10.90
  -1  13  -2  247.48   38.30
  -1  13  -2  226.08   28.50
   1 -13   2  217.98   33.20
  -2  13  -2    3.10   10.30
  -2  13  -2  -26.40   10.00
   2 -13   2    1.00    8.50
  -3  13  -2   -8.10   10.00
  -3  13  -2   -2.00    8.10
   3 -13   2   -4.70    8.60
  -4  13  -2   30.30   11.80
  -4  13  -2  -13.50    9.30
   4 -13   2    4.80    9.20
  -5  13  -2    4.80   13.60
  -5  13  -2    0.90    7.50
   5 -13   2    7.60    8.90
   3  12  -2    4.50    9.50
  -3 -12   2   33.20   14.50
   2  12  -2  -16.30    7.30
   2  12  -2   23.30   15.70
  -2 -12   2    1.60   11.00
   1  12  -2   29.90   14.30
   1  12  -2   21.40   15.90
  -1 -12   2   36.40   15.60
   0  12  -2   37.50   14.70
   0  12  -2   86.89   21.40
   0 -12   2   62.59   18.60
  -1  12  -2   36.30   14.60
  -1  12  -2   13.80   12.40
   1 -12   2   25.20   13.00
  -2  12  -2  109.39   22.00
  -2  12  -2   52.49   18.10
   2 -12   2  119.09   22.30
  -3  12  -2    1.10    6.50
   3 -12   2    0.80    8.00
  -4  12  -2   24.20   12.40
  -4  12  -2    8.60    8.40
   4 -12   2   -0.20    9.20
  -5  12  -2   25.90   13.80
  -5  12  -2   73.09   13.40
   5 -12   2   63.19   14.70
  -6  12  -2   35.70   15.40
   6 -12   2    8.50    8.10
   7 -12   2    5.40    8.60
   4  11  -2   16.90   13.10
   4  11  -2   75.49   21.70
  -4 -11   2   31.40   15.10
   3  11  -2   51.99   17.00
   3  11  -2  114.69   22.70
  -3 -11   2   69.99   18.20
  -3 -11   2   69.49    6.90
   2  11  -2  456.85   42.90
   2  11  -2  471.85   45.00
  -2 -11   2  497.75   43.50
   1  11  -2   16.10   12.70
   1  11  -2   32.00   14.40
  -1 -11   2   12.20   10.20
   0  11  -2    9.80   10.50
   0  11  -2   -7.90    9.10
   0 -11   2   18.40   11.00
  -1  11  -2   12.70   11.20
  -1  11  -2   -2.10    7.10
   1 -11   2    0.00    7.70
  -2  11  -2   50.59   17.00
  -2  11  -2   88.29   16.90
   2 -11   2   79.19   19.10
  -3  11  -2    7.90    7.10
  -3  11  -2   -4.60    8.00
   3 -11   2    6.80    9.30
  -4  11  -2   39.20   11.00
   4 -11   2   23.90   10.50
  -5  11  -2  156.88   17.10
  -5  11  -2  159.88   26.80
   5 -11   2  180.18   22.00
  -6  11  -2   65.39   17.90
   6 -11   2   43.20   13.20
  -7  11  -2   15.30    4.90
   7 -11   2   14.80    8.70
  -8  11  -2   56.19    9.00
   8 -11   2   67.99   13.00
   6  10  -2   18.40   23.80
   5  10  -2   -2.10   12.40
   5  10  -2   -9.30    9.30
  -5 -10   2   -2.80    7.70
   4  10  -2   -5.80    8.60
   4  10  -2  -10.30   10.70
  -4 -10   2   21.70   11.20
  -4 -10   2    1.50    4.40
   3  10  -2   82.79   21.70
   3  10  -2  105.39   23.30
  -3 -10   2   79.09   17.80
   2  10  -2   -5.20    8.70
   2  10  -2   15.70    8.90
  -2 -10   2    4.90    2.50
  -2 -10   2    5.20   10.30
   1  10  -2  268.07   31.30
   1  10  -2  260.37   29.40
  -1 -10   2  268.47   29.10
   0  10  -2  246.08   26.60
   0  10  -2  225.68   32.30
   0 -10   2  234.78   27.00
  -1  10  -2   27.10    9.40
  -1  10  -2   12.50   10.80
   1 -10   2   18.30   10.00
  -2  10  -2  117.59   21.70
  -2  10  -2   98.19   17.80
   2 -10   2  104.69   19.20
  -3  10  -2   31.80   11.60
  -3  10  -2   16.10    8.00
   3 -10   2    4.60    8.10
  -4  10  -2    4.30    5.90
  -4  10  -2   -5.70    4.20
   4 -10   2    6.80    7.40
  -5  10  -2   31.40   12.70
   5 -10   2   14.70    8.00
  -6  10  -2   11.90    4.20
   6 -10   2    5.00    7.40
  -7  10  -2    1.30    3.40
   7 -10   2   -3.30    6.00
   8 -10   2   82.19   13.10
  -9  10  -2   -3.80    3.90
   9 -10   2    4.90    5.00
   7   9  -2  -12.30   12.00
   6   9  -2   17.70   13.20
  -6  -9   2    8.90    9.70
   5   9  -2   -9.60    7.30
  -5  -9   2   -6.80    7.30
  -5  -9   2    0.80    5.30
   4   9  -2  158.98   26.70
   4   9  -2  146.19   28.50
  -4  -9   2  128.89   13.10
  -4  -9   2  145.09   23.70
   3   9  -2   11.30   11.30
   3   9  -2    9.00   11.60
  -3  -9   2    1.60    8.40
  -3  -9   2    4.50    3.70
   2   9  -2   13.30   11.40
   2   9  -2    9.70    9.40
  -2  -9   2   23.20    4.20
  -2  -9   2   13.80    9.30
   1   9  -2   58.29   14.90
   1   9  -2   67.09   17.20
  -1  -9   2   46.90   13.90
   0   9  -2    4.20    7.40
   0   9  -2   -1.80    5.50
   0  -9   2    6.00    8.00
  -1   9  -2   25.80   11.20
  -1   9  -2   25.10    9.70
   1  -9   2   14.50    9.90
  -2   9  -2    1.40    5.70
  -2   9  -2   10.90    8.40
   2  -9   2    8.60    8.10
  -3   9  -2  264.47   26.40
  -3   9  -2  223.88   21.40
   3  -9   2  230.18   23.80
  -4   9  -2    0.80    5.00
  -4   9  -2   -6.80    5.70
   4  -9   2    1.80    5.60
  -5   9  -2  257.57   27.90
  -5   9  -2  321.57   17.50
   5  -9   2  299.57   26.30
  -6   9  -2   14.70    4.70
   6  -9   2   10.70    6.90
  -7   9  -2   29.30    6.70
   7  -9   2   35.80   14.10
   7  -9   2   25.50    8.70
  -8   9  -2    4.30    4.40
   8  -9   2   14.60    7.20
  -9   9  -2   66.89   11.00
   9  -9   2   67.49    9.30
 -10   9  -2   13.80    7.10
   8   8  -2   19.20   15.50
   7   8  -2    0.00    9.90
  -7  -8   2    9.90   10.60
   6   8  -2   -7.90    9.10
   6   8  -2   30.90   13.80
  -6  -8   2   11.80    9.20
  -6  -8   2    9.50    6.10
   5   8  -2   18.10   12.50
   5   8  -2   19.80   12.10
  -5  -8   2   20.50   10.50
  -5  -8   2   16.50    6.40
   4   8  -2   95.39   21.50
  -4  -8   2  108.39   12.20
  -4  -8   2  128.59   21.00
   3   8  -2    9.30    7.70
   3   8  -2    4.10    8.50
  -3  -8   2    2.90    7.50
  -3  -8   2   -1.20    3.10
   2   8  -2   39.10   12.10
   2   8  -2   40.90   13.10
  -2  -8   2   32.80    5.20
  -2  -8   2   29.60   10.80
   1   8  -2   19.20    9.10
   1   8  -2   31.80   11.80
  -1  -8   2   17.10    6.90
  -1  -8   2   35.50   11.60
   0   8  -2   -4.20    5.10
   0   8  -2    2.60    6.70
   0  -8   2    8.80    8.20
  -1   8  -2   15.00    9.00
  -1   8  -2   28.00    9.20
   1  -8   2   27.60    9.80
  -2   8  -2  112.09   19.00
  -2   8  -2  104.99   15.90
   2  -8   2  102.19   16.90
   3  -8   2   -3.20    4.90
  -4   8  -2  118.39   12.70
  -4   8  -2  132.09   20.00
   4  -8   2   82.19   14.10
  -5   8  -2  274.47   26.90
  -5   8  -2  294.77   17.40
   5  -8   2  286.77   24.10
  -6   8  -2   10.00    3.70
   6  -8   2   -0.40    4.60
  -7   8  -2   18.80    5.70
   7  -8   2   17.10    6.60
   7  -8   2   18.80    7.50
  -8   8  -2    0.40    3.70
   8  -8   2    0.00    4.30
   8  -8   2   14.20    5.40
  -9   8  -2   39.80    9.00
   9  -8   2   62.19    6.80
   9  -8   2   58.79    6.70
 -10   8  -2   -8.00    4.50
   8   7  -2    5.90   11.50
   7   7  -2    0.30    9.20
   7   7  -2   -1.60    9.20
  -7  -7   2   11.00    6.20
  -7  -7   2   -3.20    7.10
   6   7  -2   10.80   11.20
   6   7  -2   10.80   10.10
  -6  -7   2   19.10    9.60
   5   7  -2   61.79   16.70
   5   7  -2   49.70   15.70
  -5  -7   2   51.39   14.10
   4   7  -2   11.60   10.60
   4   7  -2    8.80    9.30
  -4  -7   2    6.10    4.80
  -4  -7   2    6.80    7.90
   3   7  -2  107.59   19.30
  -3  -7   2  125.29   11.30
  -3  -7   2  127.09   19.30
   2   7  -2   16.40    9.50
   2   7  -2   20.80   10.60
  -2  -7   2   25.10    4.80
  -2  -7   2    6.70    7.00
   1   7  -2   11.30    8.20
   1   7  -2    4.20    6.00
  -1  -7   2    8.20    2.50
  -1  -7   2   10.40    7.30
   0   7  -2  406.76   30.10
   0   7  -2  366.96   31.10
   0  -7   2  393.56   30.20
  -1   7  -2  102.49   13.90
   1  -7   2   92.69   15.30
  -2   7  -2   -0.80    5.90
  -2   7  -2   -0.80    2.80
   2  -7   2   -3.50    4.10
  -3   7  -2    4.20    2.00
  -3   7  -2    8.20    5.40
   3  -7   2    1.80    4.90
  -4   7  -2  231.98   13.90
  -4   7  -2  248.68   22.50
   4  -7   2  212.68   19.60
  -5   7  -2  134.29   10.70
   5  -7   2   82.39   13.40
  -6   7  -2    4.40    3.90
   6  -7   2   -1.80    4.80
   6  -7   2    0.40    4.50
  -7   7  -2  133.59   13.40
   7  -7   2  138.99   14.30
   7  -7   2  134.19   13.00
  -8   7  -2   24.20    7.50
   8  -7   2   38.80    7.00
   8  -7   2   20.10    5.20
  -9   7  -2    6.00    6.40
 -10   7  -2   39.20   10.40
 -11   7  -2   -0.60    6.10
   9   6  -2    1.50   11.70
   8   6  -2   82.09   21.10
  -8  -6   2   93.89   17.80
  -8  -6   2  109.09   16.20
   7   6  -2  170.18   28.30
  -7  -6   2  174.38   20.30
  -7  -6   2  190.28   21.90
   6   6  -2  801.12   61.39
   6   6  -2  740.33   51.29
  -6  -6   2  659.03   48.60
   5   6  -2   10.40    8.90
   5   6  -2   23.20   10.90
  -5  -6   2   13.60    5.70
  -5  -6   2   12.30    8.30
   4   6  -2  399.36   33.20
   4   6  -2  394.96   32.60
  -4  -6   2  384.46   25.00
  -4  -6   2  393.86   31.10
   3   6  -2  372.06   30.80
   3   6  -2  310.77   28.90
  -3  -6   2  362.76   22.00
  -3  -6   2  336.87   28.00
   2   6  -2  923.31   54.49
   2   6  -2  844.02   53.99
  -2  -6   2  891.71   43.70
  -2  -6   2  834.12   51.89
   1   6  -2 2854.71  144.19
   1   6  -2 2854.51  145.29
  -1  -6   2 3053.69  144.79
  -1  -6   2 3016.60  133.59
   0   6  -2   12.30    7.00
   0   6  -2   20.40    7.10
   0  -6   2   18.90    7.40
  -1   6  -2    8.50    5.50
  -1   6  -2   13.40    7.30
   1  -6   2   15.20    6.60
  -2   6  -2  371.66   27.10
  -2   6  -2  312.57   21.40
   2  -6   2  329.47   24.70
  -3   6  -2  643.84   35.40
  -3   6  -2  647.44   41.00
  -3   6  -2  678.83   32.60
   3  -6   2  718.83   40.30
  -4   6  -2 1878.91   94.29
  -4   6  -2 1850.21   86.59
   4  -6   2 1833.82   91.99
  -5   6  -2  156.48   12.50
   5  -6   2  154.98   14.50
   5  -6   2  143.79   16.10
  -6   6  -2  123.19   12.10
   6  -6   2  108.69   12.20
   6  -6   2  126.29   12.00
  -8   6  -2  521.75   34.60
   8  -6   2  534.65   27.00
   8  -6   2  542.95   27.00
  -9   6  -2    4.00    5.50
 -10   6  -2  270.37   24.90
 -11   6  -2   23.20    9.20
  10   5  -2   17.40   14.90
   9   5  -2   -4.80    7.40
  -9  -5   2    0.40    5.60
   8   5  -2   54.59   17.70
   8   5  -2   40.70   12.20
  -8  -5   2   37.60   11.10
   7   5  -2   50.99   13.00
   7   5  -2   42.50   18.00
  -7  -5   2   33.30    9.40
  -7  -5   2   44.50   11.60
   6   5  -2    5.90    9.00
   6   5  -2    4.40    6.00
  -6  -5   2   -1.40    5.20
  -6  -5   2    4.90    5.20
   5   5  -2   -4.20    5.60
   5   5  -2    0.20    6.40
  -5  -5   2   -0.20    3.70
  -5  -5   2    3.70    5.60
   4   5  -2  357.66   29.90
   4   5  -2  468.05   37.20
  -4  -5   2  377.16   28.70
  -4  -5   2  359.66   24.10
   3   5  -2    1.50    5.70
   3   5  -2    4.00    5.80
  -3  -5   2    0.80    5.30
   2   5  -2   -0.60    5.50
   2   5  -2    2.70    5.80
  -2  -5   2    1.40    5.30
   1   5  -2   51.19   11.10
   1   5  -2   40.00    8.80
  -1  -5   2   61.69   11.50
   0   5  -2   38.90    9.50
   0   5  -2   35.30    8.30
   0  -5   2   52.99   10.30
   0  -5   2   46.70    3.60
   0  -5   2   44.50    5.10
  -1   5  -2   57.69   11.00
  -1   5  -2   63.19   10.20
   1  -5   2   52.19   10.10
  -2   5  -2   93.99   10.70
  -2   5  -2  118.29    7.10
   2  -5   2  104.19   12.80
  -3   5  -2 1219.68   62.89
  -3   5  -2 1170.08   55.89
   3  -5   2 1173.98   61.29
  -4   5  -2  564.24   30.20
   4  -5   2  572.44   33.10
  -5   5  -2   24.30    5.60
   5  -5   2    9.80    7.70
   5  -5   2   13.00    4.60
  -6   5  -2   36.50    7.40
   6  -5   2   35.60    6.30
   6  -5   2   27.80    5.60
  -7   5  -2  258.57   19.70
   7  -5   2  206.68   13.80
   7  -5   2  231.98   14.10
  -8   5  -2    3.60    5.40
  -9   5  -2   87.49   14.70
 -10   5  -2   13.10    7.50
 -11   5  -2    7.40    7.60
  10   4  -2   -4.60   11.70
 -10  -4   2    9.90   12.70
   9   4  -2    8.00   13.00
  -9  -4   2   18.10    9.00
  -9  -4   2   20.90    8.30
  -8  -4   2  108.99   16.60
  -8  -4   2  112.39   16.40
   7   4  -2    8.10    7.30
   7   4  -2    9.40    9.20
  -7  -4   2   27.00    8.90
  -7  -4   2   10.20    5.80
   6   4  -2   46.90   10.90
   6   4  -2   31.40   11.40
  -6  -4   2   31.90    8.20
  -6  -4   2   38.20    9.70
   5   4  -2   27.10   11.20
   5   4  -2    3.70    5.60
  -5  -4   2   23.10    8.50
   4   4  -2    0.20    5.30
   4   4  -2   -2.00    4.50
  -4  -4   2    2.80    4.60
  -4  -4   2    8.70    7.10
   3   4  -2   46.50   11.80
   3   4  -2   38.10    9.40
  -3  -4   2   25.40    7.00
  -3  -4   2   37.50    8.80
   2   4  -2   -1.10    4.30
   2   4  -2    1.70    4.90
  -2  -4   2   -0.50    4.40
  -2  -4   2    7.70    6.90
   1   4  -2   28.10    8.60
   1   4  -2   30.20    8.20
  -1  -4   2   45.00    8.90
  -1  -4   2   28.90    7.60
   0   4  -2 1467.45   73.69
   0   4  -2 1498.75   74.99
   0  -4   2 1457.45   73.09
   0  -4   2 1573.74   74.99
   0  -4   2 1426.46   68.69
  -1   4  -2  356.46   24.30
  -1   4  -2  361.86   18.90
  -1   4  -2  319.07   21.00
   1  -4   2  377.36   24.00
   1  -4   2  383.26   22.00
   1  -4   2  377.76   17.10
  -2   4  -2  422.86   23.90
  -2   4  -2  433.86   28.40
  -2   4  -2  461.25   22.10
   2  -4   2  460.55   27.10
  -3   4  -2   89.19   10.90
  -3   4  -2   77.59    7.10
   3  -4   2   83.49    9.80
  -4   4  -2  467.15   26.60
   4  -4   2  502.05   27.90
   4  -4   2  469.95   27.20
  -5   4  -2  297.87   19.60
   5  -4   2  308.77   18.60
   5  -4   2  300.97   18.80
   6  -4   2   55.99    6.30
   6  -4   2   47.00    5.80
  -7   4  -2  405.96   26.70
   7  -4   2  389.06   19.40
   7  -4   2  372.56   19.00
  -8   4  -2   16.40    6.90
  -9   4  -2   95.49   15.10
 -10   4  -2   35.50   10.30
 -11   4  -2   21.30    9.30
  11   3  -2  -10.60   11.40
  10   3  -2    9.60   11.20
 -10  -3   2   -9.90    5.60
   9   3  -2  142.89   17.80
   9   3  -2  113.69   31.60
  -9  -3   2  162.58   21.50
  -9  -3   2  141.99   16.30
   8   3  -2    8.50    8.70
  -8  -3   2   13.10    7.40
  -8  -3   2   15.90    6.80
   7   3  -2   73.89   17.10
   7   3  -2   96.69   15.10
  -7  -3   2   96.29   14.40
  -7  -3   2   87.79   13.80
   6   3  -2   11.90    9.40
   6   3  -2   10.30    6.10
  -6  -3   2    9.10    5.70
   5   3  -2    1.00    5.90
  -5  -3   2    0.40    5.00
  -5  -3   2    7.10    5.20
   4   3  -2   13.70    6.50
   4   3  -2   37.70    8.60
  -4  -3   2   22.60    7.70
  -4  -3   2   27.80    7.20
   3   3  -2   18.70    8.50
   3   3  -2   34.30    7.90
  -3  -3   2   34.70    7.80
  -3  -3   2   18.00    6.20
   2   3  -2 1793.52   83.49
   2   3  -2 1634.84   83.69
  -2  -3   2 1703.73   82.29
  -2  -3   2 1579.54   82.39
   1   3  -2  624.64   33.60
   1   3  -2  559.64   33.40
  -1  -3   2  621.74   33.60
  -1  -3   2  544.15   32.30
   0   3  -2    3.20    4.90
   0   3  -2   -0.40    3.90
   0  -3   2   -2.20    3.60
   0  -3   2    0.50    4.10
   0  -3   2    0.40    3.80
  -1   3  -2 1557.84   74.49
  -1   3  -2 1515.65   76.99
  -1   3  -2 1667.93   72.29
   1  -3   2 1578.34   71.89
   1  -3   2 1655.03   77.19
  -2   3  -2    0.40    1.80
  -2   3  -2   -2.50    3.60
   2  -3   2   -2.70    2.90
   2  -3   2   -0.60    2.00
  -3   3  -2  854.21   41.90
   3  -3   2  824.32   42.90
   3  -3   2  860.11   42.60
  -4   3  -2   99.29    9.80
   4  -3   2  104.69    8.60
   4  -3   2  108.09    9.50
  -5   3  -2   41.70    7.90
   5  -3   2   37.40    5.60
   5  -3   2   43.30    5.50
  -6   3  -2   12.50    5.30
   6  -3   2   24.10    5.70
   6  -3   2   21.50    4.10
   6  -3   2   24.70    3.60
  -7   3  -2  105.79   14.20
   7  -3   2  131.09   13.40
   7  -3   2   83.99    5.70
   7  -3   2  103.09    6.40
  -8   3  -2  645.14   40.70
   8  -3   2  676.53   39.60
  -9   3  -2    9.90    6.60
   9  -3   2   14.10    7.80
 -10   3  -2   11.00    7.30
  10  -3   2   19.50    8.90
 -11   3  -2   19.40   10.20
  11  -3   2    2.10    8.00
  11   2  -2    8.30    9.50
 -11  -2   2   37.20   11.50
  10   2  -2   25.30   13.70
 -10  -2   2   40.80    8.60
 -10  -2   2   39.10   11.40
   9   2  -2   -0.20    4.80
   9   2  -2   -5.90    7.80
  -9  -2   2    6.30    4.80
  -9  -2   2   -4.60    5.30
   8   2  -2   60.19   15.20
   8   2  -2   56.69   11.10
  -8  -2   2   46.50    9.00
  -8  -2   2   47.70   10.60
   7   2  -2   -3.20    3.60
   7   2  -2    4.10    6.80
  -7  -2   2    6.70    4.60
   6   2  -2   43.30   10.30
   6   2  -2   52.99    9.80
  -6  -2   2   31.60    8.90
  -6  -2   2   38.20    8.20
   5   2  -2  385.06   26.40
   5   2  -2  441.46   31.80
  -5  -2   2  396.36   26.00
  -5  -2   2  459.85   30.50
   4   2  -2  102.49   11.70
   4   2  -2  152.18   23.60
  -4  -2   2  126.19   14.20
  -4  -2   2  119.99   11.60
   3   2  -2  456.55   29.00
   3   2  -2  440.26   26.20
  -3  -2   2  431.96   27.70
  -3  -2   2  405.86   25.30
   2   2  -2  118.49   10.90
   2   2  -2  116.79   13.80
  -2  -2   2   98.99   11.90
   1   2  -2  248.18   17.00
   1   2  -2  237.78   18.10
  -1  -2   2  234.88   16.90
  -1  -2   2  254.77   16.80
   0   2  -2 1085.39   58.19
   0   2  -2 1232.28   59.49
   0  -2   2 1115.69   59.99
   0  -2   2 1429.06   57.89
   0  -2   2 1286.97   59.59
  -1   2  -2  174.48   11.60
  -1   2  -2  182.78   10.00
   1  -2   2  184.68   10.00
   1  -2   2  189.58   12.90
   1  -2   2  178.28   11.50
  -2   2  -2 7839.72  348.87
   2  -2   2 7799.72  350.36
  -3   2  -2  902.71   45.00
  -3   2  -2  940.41   45.60
   3  -2   2  929.31   44.30
  -4   2  -2   50.69    7.80
  -4   2  -2   74.79    7.00
   4  -2   2   59.99    7.10
   4  -2   2   60.59    6.00
  -5   2  -2   53.69    6.10
  -5   2  -2   38.80    7.40
   5  -2   2   45.30    5.10
  -6   2  -2   40.80    8.70
  -6   2  -2   44.10    6.00
   6  -2   2   64.49   10.20
   6  -2   2   43.00    5.00
  -7   2  -2  129.29    9.50
  -7   2  -2  122.59   14.40
   7  -2   2  112.99    8.40
   7  -2   2  123.59   14.20
  -8   2  -2   29.30    8.70
  -8   2  -2   28.30    4.40
   8  -2   2   20.30    3.40
  -9   2  -2    0.10    4.50
   9  -2   2    7.00    7.10
 -10   2  -2    5.20    7.60
  10  -2   2    7.80    8.10
 -11   2  -2   19.50   11.60
  11  -2   2   33.80   11.70
  11   1  -2   24.80   14.20
 -11  -1   2   17.50    9.60
 -11  -1   2   23.00    5.30
 -11  -1   2   33.80    5.40
  10   1  -2  124.29   22.00
 -10  -1   2  146.29   13.90
 -10  -1   2  143.59   21.00
   9   1  -2  115.09   22.90
   9   1  -2  108.99   12.30
  -9  -1   2  104.59   10.90
  -9  -1   2   98.09   17.20
   8   1  -2    5.40    4.40
   8   1  -2    9.20    7.80
  -8  -1   2    1.20    3.40
  -8  -1   2   -0.10    5.10
   7   1  -2  511.15   35.90
   7   1  -2  396.66   26.50
  -7  -1   2  402.46   25.10
  -7  -1   2  438.36   31.80
   6   1  -2 1028.50   55.09
   6   1  -2 1111.39   61.99
  -6  -1   2 1040.80   52.99
   5   1  -2  190.38   18.80
   5   1  -2  166.08   13.60
  -5  -1   2  172.48   13.10
   4   1  -2   35.00    8.70
   4   1  -2   39.90    6.60
  -4  -1   2   46.40    9.20
  -4  -1   2   38.20    6.10
   3   1  -2   36.60    6.10
   3   1  -2   39.40    8.00
  -3  -1   2   45.00    6.30
  -3  -1   2   42.90    8.60
  -1  -1   2 9169.08  410.66
   0   1  -2   57.09    6.40
   0   1  -2   86.19    6.90
   0  -1   2   72.69    6.30
  -1   1  -2 1027.90   48.50
   1  -1   2 1025.60   48.30
   1  -1   2 1040.30   49.50
  -3   1  -2 2685.73  125.09
  -3   1  -2 2758.82  126.99
   3  -1   2 2714.23  124.99
   3  -1   2 2849.11  125.99
  -4   1  -2   82.79    7.30
  -4   1  -2   69.69    8.50
   4  -1   2   71.29    6.70
   4  -1   2   68.29    9.20
  -5   1  -2  157.38   11.00
  -5   1  -2  147.59   13.60
   5  -1   2  124.59   10.00
   5  -1   2  149.69   13.50
  -6   1  -2 1423.96   71.49
  -6   1  -2 1431.36   66.79
   6  -1   2 1330.87   66.49
   6  -1   2 1362.76   71.49
  -7   1  -2  268.67   22.60
  -7   1  -2  335.07   19.20
   7  -1   2  288.57   23.60
   7  -1   2  282.67   18.20
  -8   1  -2   51.59   11.20
  -8   1  -2   55.69    7.70
   8  -1   2   56.09   12.30
   8  -1   2   51.09    7.20
  -9   1  -2   14.50    4.60
  -9   1  -2   11.50    7.40
   9  -1   2   17.00    4.60
   9  -1   2   21.00    9.50
 -10   1  -2  109.69    8.40
 -10   1  -2  119.49   18.30
  10  -1   2  112.89    8.70
  10  -1   2  121.39   20.10
 -11   1  -2   83.79   17.40
  11  -1   2   78.29   19.40
  11   0  -2   -3.90    9.70
 -11   0   2   22.20   10.20
  10   0  -2    7.10   10.90
 -10   0   2   -1.00    6.10
   9   0  -2   35.00   12.50
  -9   0   2   12.00    9.20
  -9   0   2   43.20    5.60
  -9   0   2   41.40    4.80
   8   0  -2   -6.10    7.20
  -8   0   2   -2.50    2.30
   7   0  -2  678.13   39.20
   7   0  -2  809.32   49.70
  -7   0   2  910.91   47.40
  -7   0   2  747.73   38.20
   6   0  -2    7.70    6.60
   6   0  -2    9.60    3.90
  -6   0   2   10.30    5.70
  -6   0   2   12.20    3.20
   5   0  -2  225.18   14.20
  -5   0   2  227.98   13.30
   4   0  -2   65.49    6.60
   4   0  -2   81.09   12.10
  -4   0   2  110.79   11.30
  -4   0   2   68.99    6.00
   3   0  -2  230.68   17.60
  -3   0   2  201.68   16.80
  -2   0   2 1555.84   75.59
  -2   0   2 1764.22   75.59
   1   0  -2  602.74   31.10
  -1   0   2  625.74   31.10
  -1   0  -2  621.64   33.10
  -1   0  -2  710.73   32.80
   1   0   2  783.72   33.10
   1   0   2  640.64   33.10
  -2   0  -2 1246.98   60.79
  -2   0  -2 1306.27   60.69
   2   0   2 1333.27   61.19
   2   0   2 1264.97   60.49
  -3   0  -2   -0.80    3.20
  -3   0  -2    1.80    2.50
   3   0   2    4.10    4.40
   3   0   2   -1.70    2.30
  -4   0  -2   43.20    6.50
  -4   0  -2   30.20    6.30
   4   0   2   30.50    5.40
   4   0   2   45.40    8.50
  -5   0  -2    4.50    4.40
  -5   0  -2    4.80    3.50
   5   0   2    3.60    4.70
   5   0   2    5.60    3.70
  -6   0  -2  200.98   17.30
  -6   0  -2  216.38   15.60
   6   0   2  201.38   18.90
   6   0   2  196.08   15.10
  -7   0  -2    8.10    5.80
  -7   0  -2   25.10    5.90
   7   0   2   10.20    6.20
   7   0   2   13.70    5.20
  -8   0  -2   20.40    6.00
   8   0   2   12.30    5.20
   8   0   2   25.10    9.80
  -9   0  -2   25.40    6.20
  -9   0  -2   71.29   13.00
   9   0   2   35.00    7.50
   9   0   2   12.00    8.60
 -10   0  -2   49.30    8.20
 -10   0  -2   43.00   12.00
  10   0   2   18.60   12.00
  10   0   2   29.70    7.00
 -11   0  -2   30.90   11.60
  11   0   2   21.90   12.00
  12  -1  -2   15.20   14.00
 -12   1   2   30.00   11.40
  11  -1  -2   27.90   11.30
 -11   1   2   17.50   10.10
  10  -1  -2   16.10    9.90
 -10   1   2   34.50   10.90
   9  -1  -2  193.08   23.90
  -9   1   2  157.18   18.50
   8  -1  -2  101.49   18.50
   7  -1  -2   50.89   12.20
  -7   1   2   55.29   11.20
   6  -1  -2  180.38   19.20
  -6   1   2  254.27   18.10
   5  -1  -2   15.70    7.50
  -5   1   2   19.30    6.20
   4  -1  -2  539.05   34.00
  -4   1   2  687.63   34.10
   3  -1  -2  239.58   16.90
  -3   1   2  236.38   16.10
  -3   1   2  221.38   11.10
  -3   1   2  229.08   10.80
   2  -1  -2  139.69    7.90
   2  -1  -2  140.29   13.50
  -2   1   2  134.49   11.90
  -2   1   2  128.49    7.70
   1  -1  -2  259.07   14.00
  -1   1   2  263.77   14.00
   0  -1  -2  309.17   17.70
   0  -1  -2  291.17   17.20
   0   1   2  359.16   16.20
   0   1   2  310.67   17.40
  -1  -1  -2 3224.68  153.78
  -1  -1  -2 3296.47  152.48
   1   1   2 3656.83  152.88
   1   1   2 3383.56  154.18
  -2  -1  -2 2540.45  120.89
  -2  -1  -2 2567.14  120.19
   2   1   2 2586.14  121.19
   2   1   2 2798.52  120.59
  -3  -1  -2  768.52   39.70
  -3  -1  -2  774.32   39.70
   3   1   2  746.63   39.80
   3   1   2  779.62   42.00
  -4  -1  -2   77.99    9.40
  -4  -1  -2   84.79   10.70
   4   1   2   77.49    9.40
   4   1   2   96.09   13.70
  -5  -1  -2   64.19    9.40
  -5  -1  -2   49.90    8.60
   5   1   2   68.09   10.10
   5   1   2   58.99   11.00
  -6  -1  -2   42.30    8.80
  -6  -1  -2   58.29    9.70
   6   1   2   37.60   10.70
   6   1   2   47.50    8.70
  -7  -1  -2   45.60    8.80
   7   1   2   25.40    9.70
   7   1   2   29.40    7.50
  -8  -1  -2   49.80    9.40
  -8  -1  -2   60.79   12.10
   8   1   2   74.59   12.10
   8   1   2   47.70   14.20
  -9  -1  -2   16.10    8.40
  -9  -1  -2   18.60    6.60
   9   1   2   17.40    6.20
   9   1   2    8.10    8.00
 -10  -1  -2   85.29   16.00
 -10  -1  -2   34.10    8.70
  10   1   2   31.10   11.80
 -11  -1  -2    9.30    7.60
  11   1   2    6.40   10.30
  12  -2  -2   43.60   15.00
 -12   2   2   43.80   12.30
  11  -2  -2    4.10    8.50
 -11   2   2   -1.70    7.30
  10  -2  -2   -1.90    7.80
 -10   2   2    5.90    7.10
   9  -2  -2   59.79   14.00
  -9   2   2   61.29   12.80
   8  -2  -2  175.08   20.90
   7  -2  -2  156.88   17.70
  -7   2   2  172.68   15.60
   6  -2  -2    2.00    5.60
  -6   2   2    0.80    3.80
   5  -2  -2   12.60    6.30
  -5   2   2    9.70    4.50
   4  -2  -2   79.49   11.40
  -4   2   2   82.49    9.80
   3  -2  -2  115.39   13.20
   3  -2  -2   91.99    6.30
  -3   2   2   92.19    6.70
  -3   2   2   85.19   11.30
   2  -2  -2  116.39    8.70
  -2   2   2  143.49   16.50
  -2   2   2  124.79    9.10
   1  -2  -2  836.12   41.00
  -1   2   2  821.62   42.60
   0  -2  -2 1131.49   56.69
   0  -2  -2 1112.39   53.89
   0   2   2 1132.29   56.99
   0   2   2 1274.67   53.49
  -1  -2  -2 1472.25   65.69
  -1  -2  -2 1440.66   68.79
   1   2   2 1363.46   65.79
   1   2   2 1401.26   68.89
  -2  -2  -2 2101.29  103.19
  -2  -2  -2 2203.68  100.89
   2   2   2 2234.68  101.59
   2   2   2 2169.68  103.49
  -3  -2  -2   36.80    6.30
  -3  -2  -2   48.90    8.40
   3   2   2   46.00    8.10
   3   2   2   25.30    6.80
  -4  -2  -2    4.00    4.30
  -4  -2  -2    1.60    3.70
   4   2   2   11.40    5.50
   4   2   2    6.10    5.70
  -5  -2  -2   55.89    9.60
  -5  -2  -2   48.80    8.90
   5   2   2   28.80    9.00
   5   2   2   54.99   11.70
  -6  -2  -2   28.30    7.70
  -6  -2  -2   22.80    7.40
   6   2   2   18.40    8.30
   6   2   2   17.50    7.00
  -7  -2  -2    1.70    4.40
  -7  -2  -2    0.70    4.50
   7   2   2    8.80    5.90
   7   2   2    0.30    6.90
  -8  -2  -2  145.09   16.40
  -8  -2  -2  140.69   19.20
   8   2   2  151.48   23.80
  -9  -2  -2   12.10    7.60
  -9  -2  -2   18.30    8.60
   9   2   2   24.20   11.90
   9   2   2   14.10    7.10
 -10  -2  -2   -1.20    8.60
  10   2   2   12.00   10.10
  11   2   2    2.90   11.00
  12  -3  -2   11.80   14.60
 -12   3   2   -1.90    7.50
  11  -3  -2   17.90   11.30
 -11   3   2   17.10   14.50
  10  -3  -2   80.89   17.80
 -10   3   2   38.60   12.20
   9  -3  -2   46.00   15.30
  -9   3   2   39.70   11.00
   8  -3  -2   17.30    9.80
   7  -3  -2   69.99   13.60
  -7   3   2   36.50    7.60
   6  -3  -2   45.10   10.50
  -6   3   2   27.60    6.30
   5  -3  -2  186.48    9.80
   5  -3  -2  195.58   18.60
   5  -3  -2  209.78    9.90
  -5   3   2  192.68   14.70
   4  -3  -2   48.80    5.20
  -4   3   2   47.30    5.80
  -4   3   2   57.79    8.30
   3  -3  -2  137.39    9.80
  -3   3   2  108.79   12.90
  -3   3   2  130.29   10.10
   2  -3  -2   10.80    3.90
  -2   3   2    9.50    4.10
   1  -3  -2   55.49    7.60
  -1   3   2   43.30    7.20
  -1   3   2   48.40    5.50
   0  -3  -2   20.80    3.80
   0  -3  -2   22.10    5.90
   0   3   2   17.60    2.90
   0   3   2   22.80    6.20
  -1  -3  -2 1710.53   81.39
  -1  -3  -2 1845.42   86.89
   1   3   2 1722.23   81.89
   1   3   2 1835.22   87.09
  -2  -3  -2 1133.59   60.39
  -2  -3  -2 1188.98   56.89
   2   3   2 1209.08   61.39
  -3  -3  -2  421.36   27.50
  -3  -3  -2  415.76   24.80
   3   3   2  399.16   27.70
   3   3   2  446.96   30.70
  -4  -3  -2  308.27   20.70
  -4  -3  -2  307.77   22.80
   4   3   2  314.47   26.10
   4   3   2  307.47   23.70
  -5  -3  -2  420.66   29.60
  -5  -3  -2  434.46   29.00
   5   3   2  444.96   33.90
   5   3   2  472.55   31.60
  -6  -3  -2   70.49   12.00
  -6  -3  -2   49.20   11.00
   6   3   2   69.69   16.10
   6   3   2   56.19   11.80
  -7  -3  -2   -0.90    5.40
  -7  -3  -2    1.90    4.40
   7   3   2    1.10    6.80
   7   3   2    3.90    5.50
  -8  -3  -2   21.80    8.40
  -8  -3  -2   25.60    8.70
   8   3   2    5.70    6.60
  -9  -3  -2    4.80    6.60
  -9  -3  -2    0.70    5.60
   9   3   2    8.10    9.20
 -10  -3  -2   27.10    9.90
  10   3   2   25.40   15.00
 -12   4   2   12.70    9.00
  11  -4  -2  197.78   26.60
 -11   4   2  148.69   22.00
 -10   4   2   33.80   10.40
   9  -4  -2 2513.95  122.69
  -9   4   2 2390.96  124.09
   8  -4  -2  116.29   16.80
  -7   4   2   70.59    8.40
   6  -4  -2   40.70    3.50
   6  -4  -2   47.40    3.60
   5  -4  -2 5431.66  243.38
  -5   4   2 5347.46  244.28
  -5   4   2 5459.65  244.58
   4  -4  -2 1533.25   73.79
  -4   4   2 1541.15   75.39
  -4   4   2 1579.84   75.09
   3  -4  -2 1404.66   67.19
  -3   4   2 1348.17   67.59
   2  -4  -2 1573.84   73.49
  -2   4   2 1397.46   74.29
   1  -4  -2  229.98   17.00
  -1   4   2  190.48   16.70
  -1   4   2  224.48   11.60
   0  -4  -2  888.81   48.30
   0  -4  -2  908.41   42.80
   0   4   2  904.81   49.30
   0   4   2  887.11   42.20
  -1  -4  -2   16.50    3.60
  -1  -4  -2   19.20    8.50
   1   4   2   24.60    7.70
  -2  -4  -2   91.89    8.70
  -2  -4  -2   84.09   12.80
   2   4   2   85.99   13.50
   2   4   2   92.39   15.60
  -3  -4  -2 3900.51  178.28
  -3  -4  -2 3757.22  183.88
   3   4   2 3908.11  187.18
   3   4   2 3982.00  185.28
  -4  -4  -2   54.09   11.50
  -4  -4  -2   50.69    9.90
   4   4   2   60.89   12.30
   4   4   2   64.69   12.30
  -5  -4  -2   12.50    5.60
  -5  -4  -2   40.10   12.30
   5   4   2   35.40   10.00
   5   4   2   28.10   11.10
  -6  -4  -2   15.00    7.80
  -6  -4  -2    2.60    5.50
   6   4   2   -9.70    4.80
   6   4   2    6.00    8.00
  -7  -4  -2 1127.29   61.59
  -7  -4  -2 1128.79   64.39
   7   4   2 1103.79   65.49
   7   4   2 1001.30   67.69
  -8  -4  -2   -8.20    4.70
  -8  -4  -2    2.60    7.90
   8   4   2    0.80    5.70
   8   4   2   -7.00    6.60
  -9  -4  -2  162.38   19.40
   9   4   2  129.89   24.40
  10   4   2   23.50   14.10
 -11   5   2  182.58   21.50
 -10   5   2  283.37   26.30
  -9   5   2   54.39   11.60
  -8   5   2   -0.70    4.70
   6  -5  -2   -0.80    2.40
  -6   5   2    4.90    3.80
   5  -5  -2  239.48   16.20
  -5   5   2  221.08   16.80
   4  -5  -2  100.99   10.70
  -4   5   2  111.39   12.20
  -4   5   2  128.29   15.60
   3  -5  -2   -2.40    3.10
  -3   5   2    6.70    5.50
   2  -5  -2   -4.50    3.10
   1  -5  -2   -1.60    3.90
  -1   5   2    0.40    1.30
  -1   5   2    7.70    5.50
   0  -5  -2   86.09    7.70
   0  -5  -2   79.69   12.30
   0   5   2   76.69    6.30
   0   5   2  102.79   14.10
  -1  -5  -2  717.33   36.00
  -1  -5  -2  764.92   44.80
   1   5   2  750.42   44.80
   1   5   2  703.23   43.90
  -2  -5  -2  445.26   24.90
  -2  -5  -2  453.15   31.50
   2   5   2  470.25   33.70
   2   5   2  435.26   31.90
  -3  -5  -2   79.79   13.80
   3   5   2   81.39   14.90
   3   5   2   91.29   15.70
  -4  -5  -2   41.10   10.70
  -4  -5  -2   28.00    6.70
   4   5   2   40.80   11.10
   4   5   2   17.40    8.70
  -5  -5  -2   63.69   10.30
  -5  -5  -2   43.90   11.30
   5   5   2   56.69   13.80
   5   5   2   56.19   14.80
  -6  -5  -2   52.29   13.00
  -6  -5  -2   45.60    9.90
   6   5   2   33.50   12.20
   6   5   2   39.70   14.00
  -7  -5  -2   19.30    9.10
  -7  -5  -2   29.70    8.60
   7   5   2   27.20   14.00
  -8  -5  -2    8.40    6.60
  -8  -5  -2   -3.10    6.70
   8   5   2    6.40    8.90
   9   5   2    3.60    9.60
 -11   6   2  191.48   22.60
 -10   6   2   12.00    7.70
  -8   6   2  144.99   16.00
   7  -6  -2   14.70    4.20
   7  -6  -2   19.00    5.50
   6  -6  -2  118.19   11.60
  -6   6   2  138.49   13.70
   5  -6  -2   -0.90    3.50
  -5   6   2   -1.60    4.10
  -5   6   2    9.50    5.10
   4  -6  -2   29.00    7.10
  -4   6   2   32.80    8.50
   3  -6  -2   23.30    7.10
  -3   6   2   29.60    8.50
  -3   6   2   47.60   10.70
   2  -6  -2    8.60    5.30
  -2   6   2    9.70    1.90
  -2   6   2    0.00    4.20
   1  -6  -2  122.39   16.40
  -1   6   2  103.99   16.00
   0  -6  -2   59.39    7.10
   0  -6  -2   73.39   12.90
   0   6   2   65.99   12.60
   0   6   2   82.49   12.90
  -1  -6  -2    0.40    5.10
  -1  -6  -2    2.50    2.50
   1   6   2    1.10    4.80
   1   6   2    0.50    5.00
  -2  -6  -2  302.77   19.70
  -2  -6  -2  265.37   24.00
   2   6   2  228.18   24.20
   2   6   2  271.07   24.90
  -3  -6  -2   74.09   13.80
  -3  -6  -2   64.19    8.80
   3   6   2   50.99   12.90
   3   6   2   32.20   11.90
  -4  -6  -2  519.65   30.60
   4   6   2  505.35   40.50
   4   6   2  464.75   37.40
  -5  -6  -2  569.54   41.30
   5   6   2  559.94   45.60
   5   6   2  588.24   43.70
  -6  -6  -2    4.10    7.10
   6   6   2    4.60    8.80
   6   6   2   -5.30    7.10
  -7  -6  -2   15.10   11.30
  -7  -6  -2   17.30    7.50
   7   6   2    7.60    9.50
   7   6   2   25.50   11.90
   8   6   2    9.90    9.70
   9   6   2    7.50   10.60
 -11   7   2   -4.80    6.20
 -10   7   2   15.80    8.20
  -9   7   2    3.80    6.20
   8  -7  -2   22.10    4.90
   8  -7  -2   18.10    4.40
  -8   7   2   22.20    7.40
   7  -7  -2    4.80    4.10
  -7   7   2    4.20    4.70
   6  -7  -2   72.69   11.00
  -6   7   2   72.29   12.50
  -6   7   2   82.39   10.70
   5  -7  -2   60.39   10.40
  -5   7   2   59.69   12.00
  -5   7   2   75.29   16.70
   4  -7  -2    8.20    5.20
  -4   7   2    5.70    6.60
   3  -7  -2  101.79   15.40
  -3   7   2  146.19    9.60
   2  -7  -2   72.29   12.90
  -2   7   2   42.90   11.40
   1  -7  -2  243.78   22.90
  -1   7   2  289.27   25.40
  -1   7   2  270.77   22.40
   0  -7  -2   14.60    8.10
   0   7   2   27.10   10.00
   0   7   2    9.00    7.20
  -1  -7  -2  126.79   18.40
  -1  -7  -2  127.59   11.20
   1   7   2  104.89   17.20
   1   7   2  134.39   20.40
  -2  -7  -2   71.49   14.90
  -2  -7  -2   93.69    8.80
   2   7   2   90.99   16.90
   2   7   2  115.49   20.20
  -3  -7  -2   77.19    9.20
  -3  -7  -2  111.99   18.70
   3   7   2   65.99   16.30
   3   7   2   71.49   16.90
  -4  -7  -2  131.89   13.20
  -4  -7  -2   84.09   17.00
   4   7   2  143.59   23.50
   4   7   2  115.69   21.10
  -5  -7  -2   -6.80    5.70
   5   7   2   -4.50    7.40
   5   7   2    1.50    8.30
  -6  -7  -2   39.20   14.00
   6   7   2   31.30   14.00
  -7  -7  -2   19.40   10.10
   7   7   2    4.40    8.20
   8   7   2   30.00   16.60
 -10   8   2   45.40   10.90
   9  -8  -2   40.80    5.10
   9  -8  -2   31.60    4.00
  -9   8   2   38.40    9.90
   8  -8  -2   15.30    5.30
   8  -8  -2   27.30    7.60
  -8   8   2   16.10    6.80
   7  -8  -2   23.60    6.80
  -7   8   2   22.80    8.60
  -7   8   2   14.60    5.50
   6  -8  -2   14.20    6.40
  -6   8   2   -3.20    5.70
  -6   8   2   -2.00    3.20
   5  -8  -2  165.88   17.50
  -5   8   2  163.18   21.10
  -5   8   2  159.28   11.60
  -5   8   2  144.59   14.00
  -5   8   2  180.38   20.10
   4  -8  -2   70.79   12.80
  -4   8   2   84.39   12.60
  -4   8   2   62.09    5.60
  -4   8   2   83.89   10.30
  -4   8   2   65.59   14.60
   3  -8  -2   18.00    8.50
  -3   8   2    9.00    6.10
   2  -8  -2   17.30    9.10
  -2   8   2   31.50    9.90
  -2   8   2   17.20    8.10
   1  -8  -2   -5.30    5.70
  -1   8   2    2.40    6.40
  -1   8   2    2.00    5.00
   0  -8  -2  149.69   21.00
   0   8   2  139.49   21.90
   0   8   2  118.29   19.30
  -1  -8  -2  263.67   26.00
  -1  -8  -2  276.57   16.80
   1   8   2  268.37   28.60
   1   8   2  239.48   26.40
  -2  -8  -2   13.20    9.30
  -2  -8  -2   37.30    5.80
   2   8   2   44.70   13.30
   2   8   2   31.00   12.50
  -3  -8  -2  601.24   49.99
  -3  -8  -2  550.54   31.00
   3   8   2  542.45   45.20
   3   8   2  506.55   43.50
  -4  -8  -2   -3.30    6.30
   4   8   2    5.60    8.80
   4   8   2   46.30   16.10
  -5  -8  -2   -3.40    6.30
  -5  -8  -2    3.90    5.00
   5   8   2  -11.30    5.70
   5   8   2    4.90    9.10
  -6  -8  -2   77.79   18.10
   6   8   2   82.19   20.70
   6   8   2   78.29   20.90
   7   8   2   -3.80    7.60
 -10   9   2  134.69   17.70
   9  -9  -2   12.20    4.90
  -9   9   2   26.80    8.00
   8  -9  -2    3.70    5.20
  -8   9   2   -4.80    3.70
   7  -9  -2   23.10    7.80
  -7   9   2   35.30   10.90
  -7   9   2   19.30    5.80
   6  -9  -2   77.29   14.00
  -6   9   2   74.69    8.20
  -6   9   2   81.69   16.30
   5  -9  -2  483.95   34.90
  -5   9   2  498.15   38.30
  -5   9   2  503.45   29.90
  -5   9   2  450.05   30.10
  -5   9   2  471.55   24.40
   4  -9  -2  792.42   50.69
  -4   9   2  751.22   45.40
  -4   9   2  872.51   54.19
   3  -9  -2   56.29   13.50
  -3   9   2   52.89   11.30
  -3   9   2   36.90   11.90
   2  -9  -2  439.26   33.10
  -2   9   2  350.46   29.20
  -2   9   2  365.46   36.50
   1  -9  -2   33.00   12.00
  -1   9   2   40.90   11.70
  -1   9   2   59.89   15.20
   0  -9  -2 1002.40   61.79
   0   9   2  978.80   63.59
   0   9   2  880.61   58.19
  -1  -9  -2  756.42   39.30
  -1  -9  -2  810.02   54.99
   1   9   2  810.12   54.59
   1   9   2  806.32   56.59
  -2  -9  -2  862.11   58.09
  -2  -9  -2  828.12   43.80
   2   9   2  950.70   62.29
  -3  -9  -2   60.49   15.10
   3   9   2   73.59   19.10
   3   9   2   62.49   18.40
  -4  -9  -2   57.29   17.10
  -4  -9  -2   70.89   10.20
   4   9   2   52.39   16.60
   4   9   2   79.59   19.30
  -5  -9  -2  109.39   22.10
   5   9   2  127.79   27.40
   5   9   2   97.69   24.40
  -6  -9  -2  237.58   35.30
   6   9   2  232.48   37.70
   9 -10  -2    4.70    5.10
   8 -10  -2    8.80    6.20
  -8  10   2    9.40    4.80
   7 -10  -2   41.10    9.90
  -7  10   2   34.00   13.00
  -7  10   2   42.50    6.30
   6 -10  -2   -1.80    6.50
  -6  10   2   12.30   10.10
  -6  10   2    1.80    2.20
  -6  10   2   -7.70    7.60
  -6  10   2   16.30    7.00
  -6  10   2   -2.10    7.30
   5 -10  -2   19.10   11.10
  -5  10   2   -3.20    7.40
  -5  10   2   24.60    7.90
   4 -10  -2   12.20    8.30
  -4  10   2   -1.10    4.40
  -4  10   2   19.50    7.50
   3 -10  -2   -6.30    5.90
  -3  10   2    1.20    5.80
  -3  10   2   -2.70    6.60
   2 -10  -2  172.08   25.30
  -2  10   2  147.79   19.80
  -2  10   2  146.29   23.80
   1 -10  -2   14.40   10.10
  -1  10   2    8.70    9.60
  -1  10   2   13.10    8.40
   0 -10  -2   36.30   12.70
   0  10   2   19.00   10.20
   0  10   2   38.40   14.10
  -1 -10  -2   45.30   14.20
   1  10   2   43.40   14.90
   1  10   2   70.79   19.70
  -2 -10  -2   -1.70    7.40
   2  10   2    2.70    7.60
   2  10   2    7.60   11.80
  -3 -10  -2    2.70    3.90
  -3 -10  -2   -0.90    8.80
   3  10   2   -3.80    8.30
   3  10   2    0.80    9.00
  -4 -10  -2    3.40    8.40
   4  10   2   -3.20    8.00
  -5 -10  -2   -3.70    9.10
   5  10   2  -20.00    8.90
   8 -11  -2   13.80    8.60
  -8  11   2   11.20    4.20
   7 -11  -2    6.80    7.50
  -7  11   2    7.70    6.60
  -7  11   2    8.50    3.10
  -7  11   2   32.40   12.00
   6 -11  -2    3.30    6.80
  -6  11   2   16.80    9.60
  -6  11   2   22.10   11.20
  -6  11   2    4.80   11.20
   5 -11  -2    2.20    6.90
  -5  11   2    8.00    7.90
  -5  11   2   -2.20    8.80
   4 -11  -2   74.99   17.10
  -4  11   2   84.99   15.70
   3 -11  -2   30.40   12.30
  -3  11   2   22.60    9.70
  -3  11   2   18.60   10.90
   2 -11  -2    9.40   12.00
  -2  11   2    6.10    9.70
  -2  11   2   -1.20    6.20
   1 -11  -2   65.69   17.10
  -1  11   2   76.39   19.60
  -1  11   2   51.49   14.10
   0 -11  -2   31.60   13.60
   0  11   2   21.40   10.40
   0  11   2   53.49   17.80
  -1 -11  -2    6.30   10.90
   1  11   2   35.40   15.90
   1  11   2    2.60    9.10
  -2 -11  -2   10.90   11.30
   2  11   2   25.70   15.70
   2  11   2   38.70   13.10
  -3 -11  -2   16.50   11.10
  -3 -11  -2    2.90    4.60
   3  11   2   15.00   15.40
   3  11   2    2.60   10.90
   6 -12  -2    1.20    8.30
  -6  12   2   -6.60   11.00
  -6  12   2    9.80   12.60
  -6  12   2    8.40    8.10
   5 -12  -2   15.80    8.90
  -5  12   2   22.50    9.40
  -5  12   2  -12.70   10.70
   4 -12  -2    5.70    9.10
  -4  12   2  -22.40    7.20
  -4  12   2   10.90    9.90
   3 -12  -2   14.50   10.40
  -3  12   2    6.30    8.50
  -3  12   2   12.60   13.60
   2 -12  -2    5.90   10.40
  -2  12   2   -6.50   10.10
  -2  12   2  110.39   29.20
   1 -12  -2    2.70    9.70
  -1  12   2   11.40   12.30
  -1  12   2    4.90    9.20
   0 -12  -2   78.59   18.80
   0  12   2   49.40   18.30
   0  12   2   69.19   24.30
  -1 -12  -2    0.80   10.80
   1  12   2   -4.20   12.30
   1  12   2   11.80   11.90
   0  13  -3   14.70   15.30
   0  13  -3    6.60    8.60
   0 -13   3   19.00   13.20
  -1  13  -3  256.07   37.90
  -1  13  -3  257.77   30.70
   1 -13   3  212.18   34.10
  -2  13  -3    0.50   13.70
  -2  13  -3   25.50   15.10
   2 -13   3   14.60   13.10
  -3  13  -3  -10.60    6.00
  -3  13  -3  -23.20    9.20
   3 -13   3  -12.00    8.50
  -4  13  -3   10.40    7.90
  -4  13  -3  -24.00   10.00
   4 -13   3    3.40   10.10
  -5  13  -3   12.50   13.80
  -5  13  -3    3.70    6.80
   5 -13   3   -1.70    7.30
   3  12  -3    9.20   10.40
  -3 -12   3   32.40   13.10
   2  12  -3   -1.40   10.40
   2  12  -3   -3.40    7.50
  -2 -12   3    0.80    9.10
   1  12  -3   50.39   18.60
   1  12  -3  107.89   23.50
  -1 -12   3   69.49   19.60
   0  12  -3   77.69   20.00
   0  12  -3   51.99   18.00
   0 -12   3   72.99   20.40
  -1  12  -3    4.30    9.50
  -1  12  -3   -8.80   10.20
   1 -12   3    9.10    9.90
  -2  12  -3   35.90   17.00
  -2  12  -3   37.60   13.60
   2 -12   3   58.39   15.80
  -3  12  -3   76.79   16.60
   3 -12   3   78.89   18.60
  -4  12  -3   -8.30    6.70
  -4  12  -3   -0.90    8.80
   4 -12   3    2.90    8.70
  -5  12  -3   61.39   18.10
   5 -12   3   33.30   11.40
   6 -12   3   -7.90    5.10
   7 -12   3   -7.80    6.50
   4  11  -3  192.68   34.30
   4  11  -3  140.69   28.00
  -4 -11   3  159.58   27.80
   3  11  -3   45.20   18.80
   3  11  -3   34.90   14.90
  -3 -11   3   34.80   15.50
  -3 -11   3   55.49    6.30
  -3 -11   3   53.99   12.40
   2  11  -3  232.68   36.40
   2  11  -3  217.58   34.10
  -2 -11   3  220.78   32.30
   1  11  -3  474.55   46.30
   1  11  -3  470.05   41.80
  -1 -11   3  496.25   42.10
   0  11  -3   67.19   16.90
   0  11  -3   71.99   20.10
   0 -11   3   89.69   19.50
  -1  11  -3  121.49   23.60
  -1  11  -3   87.79   17.80
   1 -11   3   98.09   21.60
  -2  11  -3   17.30    9.70
  -2  11  -3    1.40    8.30
   2 -11   3   19.20   11.30
  -3  11  -3  427.66   34.10
  -3  11  -3  446.46   41.30
   3 -11   3  435.86   38.40
  -4  11  -3   90.59   16.50
   4 -11   3   43.50   13.60
  -5  11  -3   16.20   11.70
   5 -11   3    2.30    7.00
   6 -11   3  402.26   33.80
  -7  11  -3   -2.60    3.20
   7 -11   3   -3.30    5.70
  -8  11  -3    8.30    5.20
   8 -11   3   10.50    7.00
   6  10  -3   20.60   13.20
   5  10  -3   -9.50    9.50
   5  10  -3   15.20   13.70
  -5 -10   3    7.70   11.40
   4  10  -3   20.60   14.10
   4  10  -3   13.70    9.50
  -4 -10   3    6.10    4.90
  -4 -10   3   13.40   10.30
   3  10  -3   35.20   13.40
   3  10  -3   22.60   14.50
  -3 -10   3   48.50   16.50
   2  10  -3  365.16   38.00
   2  10  -3  334.67   35.30
  -2 -10   3  290.87   32.00
  -2 -10   3  334.77   17.60
   1  10  -3   27.60   11.90
   1  10  -3    6.70   10.40
   0  10  -3   43.20   14.80
   0  10  -3   63.89   16.70
   0 -10   3   52.19   15.30
  -1  10  -3   19.10   11.70
  -1  10  -3   11.90    7.40
   1 -10   3    1.30    7.30
  -2  10  -3  121.39   20.40
  -2  10  -3  115.29   20.90
   2 -10   3   73.09   16.90
  -3  10  -3   56.29   14.80
  -3  10  -3   43.50   11.00
   3 -10   3   47.40   13.50
  -4  10  -3  162.28   21.20
   4 -10   3  203.78   22.30
  -5  10  -3    2.40    8.60
   5 -10   3    3.20    6.10
  -6  10  -3    3.20    3.40
   6 -10   3   -6.10    7.10
   6 -10   3    3.30    6.90
  -7  10  -3    5.20    4.00
   7 -10   3   -1.10    6.90
  -8  10  -3    6.40    4.50
   8 -10   3    6.00    5.80
  -9  10  -3   24.20    7.20
   9 -10   3   27.00    7.70
   7   9  -3    5.30   10.70
   6   9  -3    7.80   11.20
   6   9  -3   13.90   16.80
  -6  -9   3   12.40   10.10
   5   9  -3   68.59   20.80
  -5  -9   3   60.39   10.60
  -5  -9   3   68.29   17.70
   4   9  -3   30.70   13.70
   4   9  -3   52.99   17.90
  -4  -9   3   66.99   17.30
  -4  -9   3    7.40    6.30
   3   9  -3   21.60   13.60
  -3  -9   3   32.70    5.90
  -3  -9   3   15.60   10.90
   2   9  -3   20.00   11.00
   2   9  -3   25.00   18.30
  -2  -9   3   21.10    4.10
  -2  -9   3   31.60   11.60
   1   9  -3    4.80    8.80
   1   9  -3    0.90    9.00
  -1  -9   3   13.80    9.10
   0   9  -3    0.20    6.40
   0   9  -3    6.90    8.00
   0  -9   3    2.40    7.70
  -1   9  -3    5.60    6.80
  -1   9  -3    4.40    8.50
   1  -9   3    3.30    7.00
  -2   9  -3   24.10   10.10
  -2   9  -3    2.40    6.80
   2  -9   3   43.20   11.60
  -3   9  -3  504.35   39.00
  -3   9  -3  465.35   32.50
   3  -9   3  462.65   36.60
  -4   9  -3    5.00    5.60
  -4   9  -3    6.00    7.80
   4  -9   3   14.40    7.70
  -5   9  -3    2.10    8.70
   5  -9   3   24.00   10.20
  -6   9  -3   -3.50    2.70
   6  -9   3    3.60    5.60
  -7   9  -3    0.00    3.70
   7  -9   3   -3.00    4.60
  -8   9  -3   -0.50    3.70
   8  -9   3   -1.50    4.40
  -9   9  -3   15.30    6.40
   9  -9   3   19.70    5.40
 -10   9  -3   -0.20    5.40
   8   8  -3   42.10   20.30
   7   8  -3   29.80   15.00
  -7  -8   3   38.20   12.70
   6   8  -3    2.80    9.60
   6   8  -3  -21.50    8.40
  -6  -8   3    9.10    8.00
   5   8  -3   57.99   17.10
   5   8  -3   95.49   20.90
  -5  -8   3   65.79   15.90
   4   8  -3   12.90   11.60
   4   8  -3   15.30   11.20
  -4  -8   3    1.70    7.90
  -4  -8   3   27.20    6.70
   3   8  -3   -9.20    6.80
   3   8  -3   -6.30    6.60
  -3  -8   3    0.80    3.30
  -3  -8   3   -3.20    5.50
   2   8  -3  218.98   25.40
   2   8  -3  201.68   25.40
  -2  -8   3  221.58   24.30
  -2  -8   3  234.08   14.60
   1   8  -3   18.80    9.70
   1   8  -3   36.60   13.10
  -1  -8   3   50.69    7.90
  -1  -8   3   26.80   10.70
   0   8  -3   33.70   10.40
   0   8  -3   24.60   10.50
   0  -8   3   22.50    9.70
  -1   8  -3    5.30    7.50
  -1   8  -3    0.50    5.10
   1  -8   3    7.20    6.90
  -2   8  -3   -1.60    6.50
  -2   8  -3   39.50    9.60
   2  -8   3    5.30    6.80
  -3   8  -3   27.90    8.30
   3  -8   3   15.70    8.20
  -4   8  -3    8.80    5.60
  -4   8  -3    5.80    7.40
   4  -8   3    1.50    4.90
  -5   8  -3  130.99   10.70
  -6   8  -3   46.00    7.20
   6  -8   3   45.10   10.00
  -7   8  -3   89.39   10.60
   7  -8   3   81.19   15.10
   7  -8   3   69.79   11.60
  -8   8  -3   32.40    7.90
   8  -8   3   23.90    7.00
   8  -8   3   29.80    7.50
  -9   8  -3   20.80    7.20
   9  -8   3   16.40    4.30
   9  -8   3    6.80    3.80
 -10   8  -3    8.50    6.20
   9   7  -3    0.50   12.40
   8   7  -3   -1.70   10.40
   7   7  -3   20.50   13.80
   7   7  -3   30.70   15.20
  -7  -7   3   29.60    8.50
  -7  -7   3   32.10   11.80
   6   7  -3   11.10   10.30
   6   7  -3   16.50   10.30
  -6  -7   3    8.00    8.50
   5   7  -3   69.29   17.80
   5   7  -3   76.19   19.20
  -5  -7   3   79.99   16.30
   4   7  -3  155.98   24.60
   4   7  -3  164.58   26.20
  -4  -7   3  151.48   14.10
  -4  -7   3  179.48   21.00
   3   7  -3   14.10   11.60
   3   7  -3   15.80    9.50
  -3  -7   3   22.70   10.00
  -3  -7   3   21.30    5.40
   2   7  -3    4.00    7.80
   2   7  -3    0.50    7.20
  -2  -7   3    0.70    2.30
  -2  -7   3    2.40    6.00
   1   7  -3    6.30    7.70
   1   7  -3   -2.30    5.00
  -1  -7   3   -1.30    5.60
  -1  -7   3    5.40    2.30
   0   7  -3    0.50    4.80
   0   7  -3   -4.70    5.50
   0  -7   3   -5.90    3.90
  -1   7  -3   15.60    7.30
  -1   7  -3   43.80   12.50
   1  -7   3   15.80    7.70
  -2   7  -3   15.00    6.40
  -2   7  -3   14.70    7.70
   2  -7   3   22.50    8.30
  -3   7  -3  242.38   18.50
  -3   7  -3  247.48   14.10
   3  -7   3  225.68   20.60
  -4   7  -3  555.54   28.00
  -4   7  -3  541.05   38.50
   4  -7   3  495.45   34.10
  -5   7  -3   12.90    4.20
   5  -7   3   22.20    6.90
   5  -7   3   12.60    7.70
  -6   7  -3  151.08   13.10
   6  -7   3  144.99   14.70
   6  -7   3  144.69   16.00
  -7   7  -3   98.19   11.40
   7  -7   3   86.09   12.20
   7  -7   3   94.79   11.70
  -8   7  -3   13.10    6.00
   8  -7   3   13.80    5.20
   8  -7   3   17.30    5.40
  -9   7  -3  139.29   15.80
   9  -7   3  167.18    9.50
 -10   7  -3    7.90    6.40
 -11   7  -3   14.10    7.70
   9   6  -3   -9.30    9.40
   8   6  -3  176.18   29.00
  -8  -6   3  237.48   21.70
  -8  -6   3  204.48   23.70
   7   6  -3  218.28   34.50
  -7  -6   3  201.78   20.40
  -7  -6   3  223.78   23.60
   6   6  -3  112.89   20.40
   6   6  -3   67.39   16.90
  -6  -6   3   66.79   11.60
  -6  -6   3  107.39   18.70
   5   6  -3  494.75   38.20
   5   6  -3  460.65   40.40
  -5  -6   3  510.75   36.80
  -5  -6   3  455.55   30.50
   4   6  -3   10.00    9.10
   4   6  -3    2.10    7.30
  -4  -6   3    4.70    6.70
  -4  -6   3   11.80    4.80
   3   6  -3  209.78   22.70
   3   6  -3  163.38   20.20
  -3  -6   3  198.28   20.50
   2   6  -3  735.03   47.90
   2   6  -3  802.72   49.00
  -2  -6   3  755.52   47.00
   1   6  -3  442.86   32.30
   1   6  -3  440.56   33.00
  -1  -6   3  512.05   33.70
   0   6  -3  635.04   41.80
   0   6  -3  643.84   40.40
   0  -6   3  668.03   31.40
   0  -6   3  702.63   41.70
  -1   6  -3  733.93   43.70
  -1   6  -3  767.62   47.30
   1  -6   3  832.52   46.70
  -2   6  -3  247.88   21.30
  -2   6  -3  225.38   18.30
   2  -6   3  239.38   20.70
  -3   6  -3 1165.88   65.69
  -3   6  -3 1222.88   59.29
  -3   6  -3 1232.18   56.39
   3  -6   3 1138.99   63.59
  -4   6  -3  438.16   24.30
   4  -6   3  445.06   29.40
  -5   6  -3  523.25   28.70
   5  -6   3  506.95   32.60
   5  -6   3  474.65   31.40
  -6   6  -3   13.90    4.90
   6  -6   3   17.90    6.00
   6  -6   3   12.10    5.40
  -7   6  -3 1755.32   89.69
   7  -6   3 1775.72   87.49
   7  -6   3 1902.71   88.09
  -8   6  -3  538.95   35.10
   8  -6   3  556.94   28.70
   8  -6   3  537.25   28.90
  -9   6  -3 1004.10   57.19
 -10   6  -3  110.09   16.10
 -11   6  -3   -5.40    5.40
  10   5  -3    3.80   12.20
   9   5  -3   30.00   13.40
  -9  -5   3   16.50    7.50
   8   5  -3   23.90   10.00
   8   5  -3   15.30   10.40
  -8  -5   3   21.00    9.10
  -8  -5   3   17.60    8.80
   7   5  -3   -3.30    7.00
   7   5  -3   -3.10    7.30
  -7  -5   3   -0.70    5.60
  -7  -5   3    5.70    5.50
   6   5  -3   24.60   10.70
   6   5  -3    5.30    8.60
  -6  -5   3   21.00    7.80
  -6  -5   3   31.30    9.60
   5   5  -3    7.50    8.00
   5   5  -3   10.10    8.00
  -5  -5   3   18.60    8.00
   4   5  -3   53.59   12.10
   4   5  -3   61.09   14.70
  -4  -5   3   64.29   12.40
  -4  -5   3   62.29   13.00
   3   5  -3  157.28   19.90
   3   5  -3  155.28   18.20
  -3  -5   3  179.48   18.40
  -3  -5   3  156.48   18.10
   2   5  -3  455.25   31.40
   2   5  -3  383.16   30.20
  -2  -5   3  422.46   30.60
  -2  -5   3  455.35   30.50
   1   5  -3   23.30    8.40
   1   5  -3   23.90    9.70
  -1  -5   3   29.20    8.60
  -1  -5   3   47.20   10.80
   0   5  -3  231.18   19.70
   0   5  -3  244.48   21.30
   0  -5   3  236.48   19.20
   0  -5   3  245.68   20.60
   0  -5   3  255.47   14.30
  -1   5  -3   35.60    9.40
  -1   5  -3   48.60    8.70
   1  -5   3   58.69   10.00
   1  -5   3   44.40    9.60
   1  -5   3   47.20    3.70
  -2   5  -3  254.67   17.90
  -2   5  -3  256.77   14.50
   2  -5   3  272.47   20.60
  -3   5  -3  856.91   49.40
  -3   5  -3  888.81   42.60
   3  -5   3  885.51   48.30
  -4   5  -3   62.49    7.30
   4  -5   3   62.59   10.90
  -5   5  -3   38.60    7.00
   5  -5   3   27.60    6.70
   5  -5   3   35.80    7.40
  -6   5  -3   16.70    5.60
   6  -5   3   10.80    4.60
   6  -5   3   16.90    4.90
  -7   5  -3  420.26   40.90
   7  -5   3  574.84   29.00
   7  -5   3  545.85   29.50
  -8   5  -3   67.19   11.90
   8  -5   3   69.89    5.70
   8  -5   3   72.99    5.90
  -9   5  -3   -9.90    4.20
 -10   5  -3    5.00    6.10
 -11   5  -3    1.70    6.00
  10   4  -3   -4.00   11.70
 -10  -4   3   12.80    8.90
   9   4  -3   83.59   23.00
  -9  -4   3   92.09   16.40
   8   4  -3   14.20   13.20
  -8  -4   3    8.20    7.10
  -8  -4   3   12.90    7.00
   7   4  -3   14.00    9.10
   7   4  -3   28.50   10.20
  -7  -4   3   33.00    8.40
  -7  -4   3   17.70    7.60
   6   4  -3    5.70    6.70
   6   4  -3    2.50    7.00
  -6  -4   3   19.40    7.20
   5   4  -3   12.10    6.60
   5   4  -3    5.60    7.40
  -5  -4   3    7.10    5.30
  -5  -4   3    2.60    5.60
   4   4  -3    6.10    6.70
   4   4  -3   15.20    6.80
  -4  -4   3   12.40    7.50
  -4  -4   3    4.00    5.30
   3   4  -3  193.08   20.20
   3   4  -3  184.48   18.00
  -3  -4   3  190.08   18.90
  -3  -4   3  192.98   17.70
   2   4  -3    2.80    5.40
   2   4  -3    0.80    5.70
  -2  -4   3    2.40    4.60
  -2  -4   3    0.10    4.80
   1   4  -3   -4.70    4.40
   1   4  -3    7.60    6.00
  -1  -4   3    2.30    4.90
  -1  -4   3    3.30    4.90
   0   4  -3  175.88   16.00
   0   4  -3  196.28   17.10
   0  -4   3  208.28   16.80
   0  -4   3  180.18   12.60
   0  -4   3  193.98   15.30
  -1   4  -3   37.60    5.40
  -1   4  -3   30.20    6.70
  -1   4  -3   31.50    8.10
   1  -4   3   35.70    6.80
   1  -4   3   33.20    3.70
   1  -4   3   38.60    8.30
  -2   4  -3  213.78   15.10
  -2   4  -3  236.98   13.40
   2  -4   3  245.78   13.60
   2  -4   3  231.08   17.60
  -3   4  -3  131.49    9.80
   3  -4   3  151.98   13.80
   3  -4   3  133.19   12.80
  -4   4  -3  223.48   14.90
   4  -4   3  201.48   15.40
   4  -4   3  209.78   16.00
  -5   4  -3  533.75   32.00
   5  -4   3  584.34   31.00
   5  -4   3  573.74   31.90
  -6   4  -3    2.30    4.00
   6  -4   3   -1.40    2.70
   6  -4   3    2.50    3.00
  -7   4  -3  339.37   24.30
   7  -4   3  318.97   18.10
   7  -4   3  325.97   18.90
  -8   4  -3   29.20    8.70
   8  -4   3   17.10    2.40
  -9   4  -3   16.90    7.70
 -10   4  -3   64.29   13.20
 -11   4  -3   -3.00    7.60
  11   3  -3   12.20   11.70
  10   3  -3   -7.10    9.90
 -10  -3   3   -4.70    6.80
   9   3  -3   75.49   14.50
  -9  -3   3   64.29   11.50
  -9  -3   3   84.79   15.90
   8   3  -3    0.20    7.00
  -8  -3   3   -6.30    4.60
  -8  -3   3   -6.70    3.50
   7   3  -3   -2.80    7.70
   7   3  -3    7.10    6.20
  -7  -3   3    0.40    4.60
   6   3  -3    0.50    5.80
   6   3  -3   -3.60    4.60
  -6  -3   3    2.00    6.00
  -6  -3   3    2.50    4.20
   5   3  -3   10.10    7.10
  -5  -3   3   17.00    7.50
  -5  -3   3   11.20    5.50
   4   3  -3  121.89   16.30
   4   3  -3  127.69   13.90
  -4  -3   3  120.29   13.20
  -4  -3   3  103.59   14.00
   3   3  -3  173.28   21.80
   3   3  -3  178.48   16.10
  -3  -3   3  176.68   15.60
  -3  -3   3  181.58   17.50
   2   3  -3  669.03   40.20
   2   3  -3  694.93   38.50
  -2  -3   3  728.63   38.80
  -2  -3   3  637.64   39.00
   1   3  -3  422.76   26.60
   1   3  -3  380.86   25.80
  -1  -3   3  423.96   26.00
  -1  -3   3  468.15   26.80
   0   3  -3  132.39   12.80
   0   3  -3  117.29   12.40
   0  -3   3  115.99   11.90
   0  -3   3   93.79   11.30
   0  -3   3  126.79   10.60
  -1   3  -3 2283.87  109.79
  -1   3  -3 2423.96  107.79
  -1   3  -3 2310.47  112.49
   1  -3   3 2359.16  106.89
   1  -3   3 2438.36  112.19
   1  -3   3 2411.96  109.89
  -2   3  -3 1074.89   53.29
  -2   3  -3 1129.79   52.79
   2  -3   3 1094.09   52.39
   2  -3   3 1114.29   56.39
   2  -3   3 1126.29   52.99
   2  -3   3 1212.88   56.79
  -3   3  -3  916.31   44.90
   3  -3   3  897.71   46.90
   3  -3   3  913.21   45.90
  -4   3  -3    7.70    3.90
   4  -3   3    9.70    4.50
   4  -3   3    5.10    3.40
  -5   3  -3   98.89   10.70
   5  -3   3  104.99    8.90
  -6   3  -3   55.59    9.40
   6  -3   3   68.69    8.60
  -7   3  -3   35.30    8.90
   7  -3   3   30.40    4.70
   7  -3   3   40.10    6.30
   7  -3   3   55.19    9.50
  -8   3  -3  208.28   19.50
   8  -3   3  222.08   19.00
   8  -3   3  210.98   12.40
   8  -3   3  190.58   11.60
  -9   3  -3   -1.70    5.00
   9  -3   3   18.30    7.80
 -10   3  -3   49.80   12.50
  10  -3   3   54.69   13.10
 -11   3  -3   13.60    8.30
  11  -3   3    0.80    7.50
  11   2  -3   -5.50   12.60
 -11  -2   3   -8.10    7.50
 -11  -2   3    8.40    6.60
  10   2  -3   18.50   11.70
 -10  -2   3   28.50    7.20
 -10  -2   3   35.40   11.60
   9   2  -3   -0.70    4.10
   9   2  -3   12.30   10.90
  -9  -2   3    2.10    6.20
  -9  -2   3   -2.10    3.70
   8   2  -3  104.89   14.80
   8   2  -3   86.59   18.40
  -8  -2   3  108.99   12.50
   7   2  -3    4.90    8.70
   7   2  -3    0.70    4.90
  -7  -2   3    1.40    4.00
  -7  -2   3    8.20    6.90
   6   2  -3   49.10   12.00
   6   2  -3   26.50    7.30
  -6  -2   3   46.30    8.50
  -6  -2   3   66.79   13.30
   5   2  -3  933.21   55.69
   5   2  -3 1177.68   62.99
  -5  -2   3 1284.07   60.49
  -5  -2   3  950.90   54.89
   4   2  -3   76.69   14.10
   4   2  -3   52.69    9.60
  -4  -2   3   52.29    9.30
  -4  -2   3   70.09    9.60
   3   2  -3  258.87   18.30
   3   2  -3  233.58   20.00
  -3  -2   3  249.38   19.60
  -3  -2   3  257.27   17.80
   2   2  -3   24.10    6.90
   2   2  -3   19.20    5.80
  -2  -2   3   22.10    6.90
  -2  -2   3   19.00    6.50
   1   2  -3  182.38   15.80
  -1  -2   3  184.68   16.30
  -1  -2   3  201.78   15.00
   0   2  -3 9999.00  447.66
  -1   2  -3  281.77   15.00
  -1   2  -3  279.77   17.70
   1  -2   3  247.58   16.50
   1  -2   3  312.17   18.20
  -2   2  -3 3415.66  154.28
   2  -2   3 3544.85  155.48
   2  -2   3 3463.45  154.58
   2  -2   3 3220.98  154.48
  -3   2  -3  271.27   16.60
  -3   2  -3  259.67   16.40
   3  -2   3  262.17   16.80
   3  -2   3  248.68   15.60
  -4   2  -3  101.69   10.30
  -4   2  -3  103.99    9.50
   4  -2   3   95.89    9.00
   4  -2   3   97.29    8.50
  -5   2  -3    8.40    3.90
  -5   2  -3    5.20    4.60
   5  -2   3    7.50    3.10
   5  -2   3    5.40    4.00
  -6   2  -3   54.59    7.50
  -6   2  -3   49.90    9.70
   6  -2   3   58.59    9.60
  -7   2  -3    0.80    4.30
  -7   2  -3    4.00    3.30
   7  -2   3    4.90    5.50
   7  -2   3    1.30    2.50
  -8   2  -3   85.79   13.50
  -8   2  -3   85.39    9.20
   8  -2   3   89.49    8.20
   8  -2   3  106.89   16.00
  -9   2  -3   60.19    7.50
  -9   2  -3   47.10   12.30
   9  -2   3   57.49    5.80
   9  -2   3   56.49   12.50
 -10   2  -3   29.50   10.10
  10  -2   3   25.50    9.60
 -11   2  -3   10.70    7.70
  11  -2   3    0.50    6.60
  11   1  -3   20.90   13.80
 -11  -1   3   27.10   12.70
 -11  -1   3   23.60    3.40
  10   1  -3   40.70   17.20
 -10  -1   3   30.60    6.80
 -10  -1   3   31.70   11.70
   9   1  -3  128.99   23.20
  -9  -1   3  144.39   12.60
  -9  -1   3  156.78   21.20
   8   1  -3   10.40    9.30
  -8  -1   3    1.00    3.40
  -8  -1   3    5.50    7.30
   7   1  -3   59.69    9.30
   7   1  -3   78.49   16.20
  -7  -1   3   58.39   12.70
  -7  -1   3   54.69    8.20
   6   1  -3  298.87   23.00
  -6  -1   3  297.67   19.80
  -6  -1   3  397.26   26.50
   5   1  -3  353.06   22.20
  -5  -1   3  357.76   21.40
   4   1  -3  686.63   39.60
  -4  -1   3  736.63   39.10
  -4  -1   3  902.81   44.40
   3   1  -3 8218.48  366.66
  -3  -1   3 8097.69  365.66
   1   1  -3 4866.71  226.48
  -1  -1   3 5127.49  226.88
   0   1  -3  826.82   45.80
   0   1  -3  919.91   44.70
   0  -1   3  839.02   45.20
   0  -1   3 1057.79   44.80
   0  -1   3  984.60   44.80
  -1   1  -3  805.02   39.60
  -1   1  -3  784.42   38.30
   1  -1   3  876.91   38.40
   1  -1   3  759.82   42.30
   1  -1   3  785.92   39.10
  -3   1  -3 1022.80   50.29
  -3   1  -3 1002.90   50.89
   3  -1   3 1095.69   51.79
   3  -1   3 1012.10   49.90
  -4   1  -3 1343.67   67.39
  -4   1  -3 1359.66   65.99
   4  -1   3 1309.77   65.49
   4  -1   3 1493.35   67.49
  -5   1  -3   54.09    7.40
  -5   1  -3   37.90    7.50
   5  -1   3   44.50    6.60
   5  -1   3   44.70    8.30
  -6   1  -3 1035.10   50.99
  -6   1  -3  963.60   53.99
   6  -1   3  990.30   50.79
   6  -1   3 1028.80   54.79
  -7   1  -3   -3.30    2.70
  -7   1  -3    3.90    5.30
   7  -1   3    0.40    2.80
   7  -1   3   -3.50    4.10
  -8   1  -3   70.99    9.40
  -8   1  -3   71.89   12.60
   8  -1   3   74.89   14.40
   8  -1   3   54.39    8.50
  -9   1  -3    3.30    6.80
  -9   1  -3   -4.30    3.20
   9  -1   3    5.50    4.00
   9  -1   3    5.60    6.90
 -10   1  -3  138.89   20.40
  10  -1   3  178.38   22.80
  10  -1   3  157.78   12.70
 -11   1  -3   -6.50    6.70
  11  -1   3    1.80    8.80
  11   0  -3   -7.00    9.00
 -11   0   3    3.00    7.90
  10   0  -3    1.20    8.60
 -10   0   3    5.40    7.80
   9   0  -3   54.99   16.40
  -9   0   3   36.40    3.00
   8   0  -3   81.79   17.30
  -8   0   3  131.99   17.20
  -8   0   3   91.09    7.30
  -8   0   3   91.39    8.10
   7   0  -3   64.39   15.30
  -7   0   3   43.10    6.00
  -7   0   3   42.30    5.60
  -7   0   3   52.79   10.90
   6   0  -3   13.90    7.60
  -6   0   3   13.60    6.70
  -6   0   3   13.90    3.10
  -6   0   3   14.10    4.00
   5   0  -3   33.70    8.90
  -5   0   3   40.30    9.40
  -5   0   3   34.20    4.80
  -5   0   3   36.00    5.60
  -4   0   3 1313.47   60.69
  -4   0   3 1270.77   60.19
  -3   0   3  790.72   39.30
  -3   0   3  836.82   39.10
   2   0  -3  159.28   10.40
  -2   0   3  152.38   10.00
   1   0  -3  469.15   26.00
  -1   0   3  415.56   27.20
   0   0  -3   50.49    5.80
   0   0  -3   62.99    6.40
   0   0   3   52.89    5.90
   0   0   3   77.99    6.30
  -1   0  -3  197.18   12.30
  -1   0  -3  164.98   11.70
   1   0   3  183.18   10.90
   1   0   3  162.28   11.50
  -2   0  -3 3944.41  177.48
  -2   0  -3 3843.02  177.88
   2   0   3 3795.72  177.68
   2   0   3 4096.79  177.98
  -3   0  -3   21.30    5.00
  -3   0  -3   22.90    5.00
   3   0   3   25.20    5.90
   3   0   3   26.10    5.20
  -4   0  -3  127.29   11.00
  -4   0  -3  132.99   11.80
   4   0   3  130.09   11.20
   4   0   3  122.89   13.00
  -5   0  -3   90.89   12.00
  -5   0  -3   79.49    9.40
   5   0   3   76.19   12.00
   5   0   3   79.19   10.40
  -6   0  -3   68.69   11.20
  -6   0  -3   67.79    9.80
   6   0   3   73.39   13.00
   6   0   3   63.19    9.40
  -7   0  -3    3.10    5.20
  -7   0  -3    1.30    3.50
   7   0   3    6.60    6.50
   7   0   3    2.20    3.70
  -8   0  -3    4.00    5.70
  -8   0  -3   -0.30    4.30
   8   0   3    3.50    4.20
   8   0   3    7.50    6.70
  -9   0  -3   15.40    8.30
  -9   0  -3   31.30    7.50
   9   0   3   34.90   11.70
 -10   0  -3    5.20    5.30
 -10   0  -3    6.20    7.20
  10   0   3    4.70    6.00
  10   0   3    7.40    9.70
 -11   0  -3   36.70   11.60
  11   0   3   44.00   14.00
  12  -1  -3   28.40   15.30
 -12   1   3   43.80   13.40
  11  -1  -3    6.90    9.30
 -11   1   3   -2.80    7.10
  10  -1  -3    7.90    9.40
 -10   1   3    5.60    6.90
   9  -1  -3   57.59   16.00
   8  -1  -3   27.00   11.50
  -8   1   3   38.70   10.50
   7  -1  -3   58.59   14.20
  -7   1   3   55.89   10.10
   6  -1  -3    4.00    6.80
  -6   1   3    6.80    5.20
   5  -1  -3  137.19   17.90
  -5   1   3  127.29   14.30
   4  -1  -3  176.68   16.80
  -4   1   3  223.08   16.30
  -4   1   3  159.88    8.80
  -4   1   3  167.28    9.00
   3  -1  -3   20.00    3.10
   3  -1  -3   25.00    7.50
  -3   1   3   24.80    3.10
  -3   1   3   27.00    6.40
   2  -1  -3  425.06   25.20
   2  -1  -3  323.87   18.00
  -2   1   3  292.97   17.70
  -2   1   3  404.76   23.30
   1  -1  -3  466.05   23.70
  -1   1   3  433.06   29.10
   0  -1  -3    1.00    3.20
   0  -1  -3   -1.60    2.80
   0   1   3    2.60    3.50
   0   1   3    2.10    2.70
  -1  -1  -3 4865.71  230.38
  -1  -1  -3 5093.69  228.68
   1   1   3 5216.08  228.78
   1   1   3 5236.08  233.58
  -2  -1  -3  959.70   49.60
  -2  -1  -3  997.10   48.20
   2   1   3 1029.70   48.50
   2   1   3  955.90   49.40
  -3  -1  -3  207.78   14.50
  -3  -1  -3  193.38   14.70
   3   1   3  188.18   14.60
   3   1   3  210.88   15.20
  -4  -1  -3  383.96   24.60
  -4  -1  -3  395.36   24.80
   4   1   3  408.96   27.90
   4   1   3  420.46   25.30
  -5  -1  -3   67.89   10.10
  -5  -1  -3   45.60    8.30
   5   1   3   63.09   11.50
   5   1   3   66.19    9.80
  -6  -1  -3  121.09   13.40
   6   1   3  126.89   16.20
   6   1   3  116.79   13.00
  -7  -1  -3    2.20    5.20
  -7  -1  -3    2.70    4.80
   7   1   3    3.30    5.70
   7   1   3    5.80    5.10
  -8  -1  -3   11.80    5.80
  -8  -1  -3   29.80    9.30
   8   1   3   13.70    9.10
   8   1   3   18.80    8.10
  -9  -1  -3   12.70    7.80
  -9  -1  -3   24.10    8.40
   9   1   3   23.80    7.10
   9   1   3    8.30    8.60
 -10  -1  -3    7.20    5.50
 -10  -1  -3    5.10    7.60
  10   1   3    7.70    8.30
 -11  -1  -3    1.50    7.50
  11   1   3    0.40    8.10
  12  -2  -3   12.50   14.60
 -12   2   3   20.40   10.50
  11  -2  -3   22.90   11.40
 -11   2   3   10.20    8.50
  10  -2  -3   17.20   10.20
 -10   2   3    7.40    7.40
   9  -2  -3   66.99   15.70
   8  -2  -3  239.98   25.90
  -8   2   3  254.17   21.30
   7  -2  -3  145.19   18.90
  -7   2   3  173.18   16.50
   6  -2  -3    9.70    7.00
  -6   2   3    2.60    4.70
   5  -2  -3  140.29   15.90
  -5   2   3  135.99   14.20
   4  -2  -3   73.99    5.40
   4  -2  -3   90.69   13.30
  -4   2   3   78.99   10.60
  -4   2   3   77.59    5.50
   3  -2  -3   90.79   13.60
  -3   2   3   75.89    6.40
  -3   2   3   71.49   10.50
   2  -2  -3   24.10    4.50
  -2   2   3   32.60    5.00
  -2   2   3   25.10    9.20
   1  -2  -3   25.00    5.30
  -1   2   3   16.80    6.20
   0  -2  -3 1438.36   68.19
   0  -2  -3 1395.96   65.79
   0   2   3 1410.56   64.79
   0   2   3 1378.66   67.79
  -1  -2  -3 2113.29  100.69
  -1  -2  -3 2192.58  103.99
   1   2   3 2224.28  101.19
   1   2   3 2297.57  104.29
  -2  -2  -3  726.13   36.90
  -2  -2  -3  716.33   39.50
   2   2   3  743.43   39.90
   2   2   3  750.82   37.60
  -3  -2  -3  162.38   12.30
  -3  -2  -3  140.69   13.50
   3   2   3  137.09   14.50
   3   2   3  126.29   13.00
  -4  -2  -3   40.20    7.80
  -4  -2  -3   45.50    8.80
   4   2   3   49.10    9.60
   4   2   3   36.30    9.30
  -5  -2  -3   -0.80    3.30
  -5  -2  -3    1.00    4.10
   5   2   3    5.40    5.70
   5   2   3   -3.00    4.30
  -6  -2  -3   56.99   10.90
  -6  -2  -3   54.89   10.90
   6   2   3   67.19   15.10
   6   2   3   77.19   12.60
  -7  -2  -3  -10.00    3.50
  -7  -2  -3    5.40    5.60
   7   2   3   -0.20    4.40
   7   2   3    1.60    5.70
  -8  -2  -3   53.79   11.40
  -8  -2  -3   48.20   10.40
   8   2   3   49.40   15.40
  -9  -2  -3  235.88   24.00
  -9  -2  -3  244.18   22.60
   9   2   3  228.68   27.40
 -10  -2  -3   36.10   11.60
  10   2   3   52.49   16.20
  12  -3  -3    3.50   13.50
 -12   3   3   24.20   11.00
  10  -3  -3  173.98   27.20
 -10   3   3  148.79   21.70
   9  -3  -3   25.30   11.10
   8  -3  -3  200.08   23.80
  -8   3   3  217.28   18.40
   7  -3  -3  514.05   34.80
  -7   3   3  465.15   29.40
   6  -3  -3   14.90    8.50
  -6   3   3   30.00    8.00
   5  -3  -3  335.47   26.30
   5  -3  -3  333.77   16.50
  -5   3   3  314.57   16.90
  -5   3   3  312.57   21.70
   4  -3  -3 1982.50   92.49
  -4   3   3 2038.90   96.49
   3  -3  -3   16.30    4.10
  -3   3   3   25.60    5.00
  -3   3   3   18.80    7.80
   2  -3  -3   49.30    7.20
  -2   3   3   51.49    7.60
   1  -3  -3    9.70    4.70
  -1   3   3   12.10    4.10
  -1   3   3   10.00    5.00
   0  -3  -3   14.50    5.70
   0  -3  -3   15.90    3.90
   0   3   3    8.80    5.40
   0   3   3   12.20    2.80
  -1  -3  -3 1640.74   80.39
  -1  -3  -3 1548.74   75.09
   1   3   3 1709.43   80.59
   1   3   3 1581.04   75.49
  -2  -3  -3  451.35   25.50
  -2  -3  -3  475.45   29.30
   2   3   3  498.25   30.40
   2   3   3  450.35   26.40
  -3  -3  -3    6.00    3.80
  -3  -3  -3   10.80    6.00
   3   3   3   11.60    6.20
  -4  -3  -3  346.17   22.30
  -4  -3  -3  353.36   25.20
   4   3   3  317.67   24.90
   4   3   3  334.17   27.30
  -5  -3  -3  409.56   27.90
  -5  -3  -3  329.47   25.00
   5   3   3  381.36   30.30
   5   3   3  352.86   27.40
  -6  -3  -3   20.70    7.00
  -6  -3  -3    1.20    5.80
   6   3   3   13.80    8.90
   6   3   3   14.20    6.90
  -7  -3  -3   90.99   15.10
  -7  -3  -3   91.19   14.20
   7   3   3   77.99   14.10
   7   3   3   81.19   18.50
  -8  -3  -3  155.18   17.90
  -8  -3  -3  158.78   18.60
   8   3   3   95.99   19.70
  -9  -3  -3    9.30    8.30
  -9  -3  -3   -3.90    5.60
   9   3   3   15.20   10.20
 -10  -3  -3   14.50   11.40
  10   3   3   31.80   12.90
  12  -4  -3   38.90   14.00
 -12   4   3   85.09   20.10
 -11   4   3   38.50   11.70
  10  -4  -3  435.16   35.40
 -10   4   3  464.75   35.40
   9  -4  -3  235.98   24.70
   8  -4  -3  286.17   27.30
  -8   4   3  299.17   20.30
  -7   4   3  123.99   12.90
   6  -4  -3   79.59    6.00
  -6   4   3   87.79   11.00
   5  -4  -3 1506.55   70.39
  -5   4   3 1486.95   71.09
  -5   4   3 1459.15   72.89
   4  -4  -3  980.80   49.30
  -4   4   3 1061.29   50.39
  -4   4   3  926.21   51.59
   3  -4  -3  204.78   15.20
  -3   4   3  212.88   16.20
   2  -4  -3  150.68   13.00
  -2   4   3  141.69   16.80
   1  -4  -3  269.07   19.60
  -1   4   3  251.27   14.20
  -1   4   3  256.37   19.40
   0  -4  -3   -6.90    3.20
   0  -4  -3   -0.60    3.00
   0   4   3   -0.40    1.90
  -1  -4  -3 2908.21  138.49
  -1  -4  -3 2776.82  131.69
   1   4   3 3050.29  139.59
   1   4   3 2851.51  132.29
  -2  -4  -3  693.73   40.00
  -2  -4  -3  617.34   33.30
   2   4   3  650.23   39.90
   2   4   3  626.54   34.30
  -3  -4  -3  866.71   52.09
  -3  -4  -3  958.60   47.90
   3   4   3 1005.40   54.39
   3   4   3  891.11   54.19
  -4  -4  -3  646.34   40.50
  -4  -4  -3  633.64   35.80
   4   4   3  608.54   41.70
   4   4   3  620.54   42.90
  -5  -4  -3  174.88   18.60
  -5  -4  -3  161.28   15.90
   5   4   3  159.08   20.30
   5   4   3  183.88   19.80
  -6  -4  -3  340.17   24.80
  -6  -4  -3  317.97   27.50
   6   4   3  318.97   31.30
   6   4   3  322.27   28.00
  -7  -4  -3  960.70   55.19
  -7  -4  -3  997.50   58.79
   7   4   3  962.40   61.49
   7   4   3  915.41   62.79
  -8  -4  -3  152.98   22.30
  -8  -4  -3  151.88   21.70
   8   4   3  123.49   22.60
   8   4   3  162.98   23.20
  -9  -4  -3   -2.50    5.20
   9   4   3    2.00    8.90
  10   4   3   79.89   23.50
 -11   5   3  130.39   20.90
 -10   5   3   11.00    8.50
   7  -5  -3   35.40    4.20
   7  -5  -3   47.20    5.20
   6  -5  -3  372.36   21.00
  -6   5   3  365.16   22.60
  -6   5   3  359.66   22.40
   5  -5  -3   16.70    4.80
  -5   5   3   10.70    4.90
  -5   5   3   11.60    5.60
   4  -5  -3   -1.70    2.80
  -4   5   3    8.90    5.10
  -4   5   3    7.60    7.70
   3  -5  -3   49.20    8.90
  -3   5   3   47.60    9.00
   2  -5  -3    0.90    4.00
  -2   5   3    0.70    3.10
   1  -5  -3   15.70    6.40
  -1   5   3    8.60    2.30
  -1   5   3   17.90    7.10
   0  -5  -3   90.99    9.30
   0  -5  -3  103.79   12.70
   0   5   3  101.19    7.70
   0   5   3   92.59   14.00
  -1  -5  -3  441.36   30.10
  -1  -5  -3  400.46   22.60
   1   5   3  438.56   30.80
   1   5   3  408.16   23.20
  -2  -5  -3   59.09    7.70
  -2  -5  -3   63.49   12.00
   2   5   3   72.09   13.90
   2   5   3   71.49   14.60
  -3  -5  -3  106.99   16.60
  -3  -5  -3  118.59   11.10
   3   5   3  134.29   19.60
   3   5   3  124.69   19.80
  -4  -5  -3  591.74   33.30
  -4  -5  -3  578.44   39.10
   4   5   3  532.85   41.40
   4   5   3  539.75   39.40
  -5  -5  -3   59.39   13.80
  -5  -5  -3   65.79   10.80
   5   5   3   71.19   16.40
   5   5   3   93.39   17.60
  -6  -5  -3   60.79   14.50
  -6  -5  -3   86.79   13.80
   6   5   3   85.09   19.60
   6   5   3   77.99   17.50
  -7  -5  -3   73.09   15.90
  -7  -5  -3   49.60   10.40
   7   5   3   34.10   13.10
  -8  -5  -3    7.10    8.60
  -8  -5  -3    9.50    6.30
   8   5   3    8.20   10.10
   9   5   3   -1.60    9.30
 -11   6   3  115.49   19.40
 -10   6   3    6.60    6.80
  -9   6   3    2.90    5.80
   7  -6  -3   12.00    4.00
   6  -6  -3    2.50    3.50
  -6   6   3    2.00    4.30
   5  -6  -3   10.60    5.00
  -5   6   3    8.20    7.10
  -5   6   3    5.40    5.20
   4  -6  -3    0.40    3.50
  -4   6   3   -1.60    3.80
   3  -6  -3   17.80    6.40
  -3   6   3   11.70    6.20
   2  -6  -3    4.70    4.90
  -2   6   3    3.50    4.70
  -2   6   3    2.40    2.20
   1  -6  -3    2.60    5.00
  -1   6   3   -1.10    1.50
  -1   6   3   -4.60    4.20
   0  -6  -3   -5.00    3.20
   0   6   3   -2.00    4.50
   0   6   3    0.40    2.20
  -1  -6  -3   22.20    4.80
  -1  -6  -3   24.80    8.50
   1   6   3   33.30    9.70
   1   6   3   33.80   10.00
  -2  -6  -3  313.07   19.60
  -2  -6  -3  343.07   27.60
   2   6   3  280.17   26.90
   2   6   3  334.97   29.20
  -3  -6  -3   34.20    6.80
  -3  -6  -3   38.80   11.30
   3   6   3   18.20   10.30
   3   6   3   35.30   11.90
  -4  -6  -3  129.89   19.80
  -4  -6  -3  175.08   15.10
   4   6   3  134.59   20.60
   4   6   3  191.18   25.30
  -5  -6  -3  968.50   59.29
   5   6   3  966.40   64.39
   5   6   3  847.12   59.39
  -6  -6  -3    6.20    7.80
   6   6   3   13.90   10.50
   6   6   3   11.50   11.30
  -7  -6  -3   47.60   13.80
  -7  -6  -3   47.90   10.20
   7   6   3   48.80   14.40
   7   6   3   34.40   12.70
   8   6   3   -5.60    7.30
 -11   7   3   -1.00    8.00
 -10   7   3   16.20    7.90
  -9   7   3   -2.90    4.90
   8  -7  -3    2.60    3.10
   8  -7  -3    2.70    3.60
  -8   7   3   -4.40    4.30
   7  -7  -3   31.80    6.90
  -7   7   3   15.80    7.50
   6  -7  -3   38.40    7.90
  -6   7   3   39.60   10.10
   5  -7  -3   31.40    8.20
  -5   7   3   40.60   11.70
  -5   7   3   28.70   10.40
   4  -7  -3   -3.40    3.40
  -4   7   3    5.00    5.80
   3  -7  -3  362.56   28.20
  -3   7   3  421.06   21.90
   2  -7  -3  145.39   16.50
  -2   7   3  122.79   18.00
   1  -7  -3  755.12   46.70
  -1   7   3  706.03   47.40
   0  -7  -3   18.10    5.90
   0  -7  -3   22.40    8.50
   0   7   3   44.60   11.80
   0   7   3   36.10   10.60
  -1  -7  -3  495.05   35.80
  -1  -7  -3  483.95   26.40
   1   7   3  444.36   35.70
   1   7   3  447.66   36.10
  -2  -7  -3   81.79   15.40
  -2  -7  -3   69.39    8.00
   2   7   3   46.50   13.60
   2   7   3   46.40   13.60
  -3  -7  -3   74.19   15.70
  -3  -7  -3   62.69    9.20
   3   7   3   62.99   17.00
   3   7   3   54.99   14.40
  -4  -7  -3    0.10    6.90
  -4  -7  -3   12.30    5.40
   4   7   3   14.40   10.60
   4   7   3    8.30    8.80
  -5  -7  -3   36.70   12.50
   5   7   3   55.39   16.10
   5   7   3   38.60   14.70
  -6  -7  -3   99.39   18.50
  -6  -7  -3   81.19   13.10
   6   7   3   73.69   19.30
   6   7   3   75.49   18.00
  -7  -7  -3   -1.30    7.50
   7   7   3   -7.20    9.20
   8   7   3   -2.10    9.50
 -10   8   3    9.30    7.40
   9  -8  -3   86.29    7.20
   9  -8  -3   88.79    7.00
  -9   8   3  100.59   14.70
   8  -8  -3   69.59    9.90
  -8   8   3   75.99   11.90
   7  -8  -3   -1.80    4.70
  -7   8   3    1.40    4.60
  -7   8   3    1.40    6.00
   6  -8  -3   28.70    8.20
  -6   8   3   39.40    9.90
  -6   8   3   42.60    7.60
  -6   8   3   41.20   11.30
  -6   8   3   42.20    7.40
   5  -8  -3  159.08   17.20
  -5   8   3  172.78   19.60
  -5   8   3  166.08   22.20
   4  -8  -3   -2.60    5.10
  -4   8   3   15.80    8.40
  -4   8   3   16.20    5.30
   3  -8  -3  196.58   20.90
   2  -8  -3   12.70    8.20
  -2   8   3   16.40    7.40
  -2   8   3   12.00    8.30
   1  -8  -3   25.60    9.70
  -1   8   3   29.20   11.00
  -1   8   3   21.30    8.60
   0  -8  -3   58.19   13.90
   0   8   3   47.90   14.70
   0   8   3   60.09   13.30
  -1  -8  -3  154.98   13.00
  -1  -8  -3  131.99   20.40
   1   8   3  151.08   23.90
   1   8   3  149.19   23.90
  -2  -8  -3   27.80   11.00
  -2  -8  -3   32.90    6.10
   2   8   3   13.90   12.00
   2   8   3   11.50    9.10
  -3  -8  -3  444.66   27.10
  -3  -8  -3  493.85   38.80
   3   8   3  422.26   48.50
   3   8   3  414.76   38.90
  -4  -8  -3   18.60   11.10
  -4  -8  -3   16.10    6.10
   4   8   3    6.80   10.60
   4   8   3   15.70   11.10
  -5  -8  -3   13.50    6.00
  -5  -8  -3   19.60   12.30
   5   8   3   18.00   11.40
  -6  -8  -3   17.50   10.90
   6   8   3   11.60   13.70
   6   8   3   11.90   10.70
   7   8   3   15.20   14.30
   9  -9  -3   61.49    8.40
  -9   9   3   62.19   11.80
   8  -9  -3    2.20    4.20
  -8   9   3    2.60    4.50
   7  -9  -3   22.70    8.20
  -7   9   3   35.40   10.90
  -7   9   3   30.20    7.10
   6  -9  -3   86.69   15.10
  -6   9   3   85.69   10.40
  -6   9   3  103.59   16.60
  -6   9   3   89.99    9.30
   5  -9  -3  185.18   20.00
  -5   9   3  186.48   17.80
  -5   9   3  203.98   16.60
  -5   9   3  185.58   22.40
  -5   9   3  197.98   12.20
   4  -9  -3    9.10    7.10
  -4   9   3    5.90    6.10
  -4   9   3   -0.10    7.20
   3  -9  -3  877.61   56.09
  -3   9   3  894.21   53.19
  -3   9   3  894.51   58.39
   2  -9  -3   78.29   16.50
  -2   9   3   94.89   16.40
   1  -9  -3  236.38   25.40
  -1   9   3  234.38   26.40
  -1   9   3  205.88   23.30
   0  -9  -3   73.49   16.70
   0   9   3   77.49   16.50
   0   9   3   60.69   16.00
  -1  -9  -3   91.19   10.50
  -1  -9  -3   75.49   16.80
   1   9   3   96.49   21.10
   1   9   3  102.99   20.00
  -2  -9  -3    1.00    3.70
  -2  -9  -3   -8.90    5.60
   2   9   3    4.20    8.30
   2   9   3   -6.10    9.00
  -3  -9  -3    5.30    9.00
  -3  -9  -3    5.90    4.20
   3   9   3   16.40   12.80
   3   9   3    4.60    9.00
  -4  -9  -3   65.49    9.90
  -4  -9  -3   87.29   19.00
   4   9   3   34.70   16.40
   4   9   3   70.99   17.70
   5   9   3   29.30   13.80
   5   9   3    3.70    9.20
   6   9   3   62.79   18.20
   9 -10  -3   -4.50    4.20
  -9  10   3    2.70    5.20
   8 -10  -3    0.40    5.10
  -8  10   3   -0.60    3.70
   7 -10  -3   33.70   10.00
  -7  10   3   63.89   17.70
  -7  10   3   50.99    7.30
  -7  10   3   34.10   12.60
   6 -10  -3   66.19   14.20
  -6  10   3   72.69   16.40
  -6  10   3   60.89   10.40
  -6  10   3   64.19   16.30
  -6  10   3   68.29   12.10
  -6  10   3   55.59    5.80
   5 -10  -3   10.70    7.30
  -5  10   3   -4.00    4.70
  -5  10   3   -8.20    6.80
   4 -10  -3   51.39   13.00
  -4  10   3   50.29   10.80
  -3  10   3   -4.70    4.50
  -3  10   3   11.00    9.80
   2 -10  -3  213.28   24.90
  -2  10   3  195.78   22.30
  -2  10   3  208.98   25.90
   1 -10  -3  181.88   25.80
  -1  10   3  151.48   24.60
  -1  10   3  131.89   18.30
   0 -10  -3   50.89   15.20
   0  10   3   43.50   13.40
   0  10   3   36.30   15.00
  -1 -10  -3    6.30   10.10
   1  10   3   12.30   10.00
  -2 -10  -3    3.30   10.20
   2  10   3   25.10   12.00
   2  10   3   16.90   14.90
  -3 -10  -3   -7.50    7.20
  -3 -10  -3    6.20    4.30
   3  10   3    1.40   10.30
   3  10   3   -9.10    6.10
  -4 -10  -3    1.30    8.40
   4  10   3    3.90   10.80
  -5 -10  -3   22.50   11.50
   8 -11  -3   -1.70    7.20
  -8  11   3   15.90   14.20
  -8  11   3    3.90    3.70
   7 -11  -3   21.90    9.10
  -7  11   3    6.20    5.60
  -7  11   3   14.20    3.40
  -7  11   3    2.50   10.10
   6 -11  -3   -4.60    6.10
  -6  11   3  -11.40    9.30
  -6  11   3   -8.50   11.10
  -6  11   3    0.90    6.80
   5 -11  -3   -1.90    6.10
  -5  11   3   21.00    8.90
  -5  11   3    2.60    8.70
   4 -11  -3   12.40    9.30
  -4  11   3   -1.50    5.80
   3 -11  -3   -4.90    8.40
  -3  11   3    7.60    7.90
   2 -11  -3   81.09   19.10
  -2  11   3   72.89   16.20
  -2  11   3   73.89   18.90
   1 -11  -3   14.80   11.30
  -1  11   3    7.20   10.80
  -1  11   3   14.60   12.70
   0 -11  -3   10.60    9.30
   0  11   3   13.40   10.10
   0  11   3    6.00   12.00
  -1 -11  -3   24.00   15.40
   1  11   3    9.60    9.60
   1  11   3   17.60   13.40
  -2 -11  -3   -0.50   10.30
   2  11   3   10.40    9.30
   2  11   3    3.20   11.70
  -3 -11  -3   -0.50    8.80
   3  11   3    5.40    9.90
   6 -12  -3   -6.70    6.00
  -6  12   3   -0.40    8.60
  -6  12   3    3.60   11.70
  -6  12   3  -14.30   12.00
   5 -12  -3    7.60    7.80
  -5  12   3    7.60    9.00
  -5  12   3  -14.90   10.00
   4 -12  -3    6.10    9.50
  -4  12   3    1.30    8.00
  -4  12   3    4.90    8.60
   3 -12  -3   28.60   11.50
  -3  12   3   -8.60    8.20
  -3  12   3   23.80   11.20
   2 -12  -3  159.18   26.60
  -2  12   3  189.78   28.30
  -2  12   3  149.59   28.50
   1 -12  -3    4.40   11.00
  -1  12   3    2.80    9.40
  -1  12   3    7.70    9.00
   0 -12  -3   37.50   14.10
   0  12   3   25.20   12.50
   0  12   3    6.10   10.90
  -1 -12  -3    7.00    9.90
   1  12   3  -17.70   11.10
   1  12   3    5.30    9.10
   0  13  -4   22.30   11.70
   0  13  -4    6.10   14.30
   0 -13   4   21.40   12.50
  -1  13  -4  110.29   21.80
  -1  13  -4  135.29   26.60
   1 -13   4  115.09   24.80
  -2  13  -4   -1.70    7.00
  -2  13  -4   -5.70   10.70
   2 -13   4  -11.10    9.40
  -3  13  -4   14.10   10.10
  -3  13  -4  -18.80   11.30
   3 -13   4   -7.80    8.20
  -4  13  -4  -21.60    8.80
  -4  13  -4   -0.90    9.00
   4 -13   4   -8.30    8.30
  -5  13  -4    7.80    7.60
   5 -13   4   -0.40    6.90
   3  12  -4   -1.30    9.10
  -3 -12   4    2.20   10.10
   2  12  -4    2.10    7.60
   2  12  -4   -8.60   12.10
  -2 -12   4  -11.30    9.00
   1  12  -4   17.20   13.70
   1  12  -4    7.20    8.80
  -1 -12   4    0.80   11.40
   0  12  -4  130.79   26.50
   0  12  -4  100.59   22.80
   0 -12   4   83.19   21.40
  -1  12  -4   18.80   16.50
  -1  12  -4   25.60   12.50
   1 -12   4   36.70   14.40
  -2  12  -4   55.29   17.20
  -2  12  -4   63.99   16.30
   2 -12   4   40.10   15.10
  -3  12  -4   -3.20    7.30
   3 -12   4   10.70   10.20
  -4  12  -4   46.70   12.40
  -4  12  -4   51.49   17.20
   4 -12   4   43.30   14.20
  -5  12  -4   -3.20    6.30
   5 -12   4    1.90    7.80
   6 -12   4   54.59   14.80
   7 -12   4   34.70   11.60
   5  11  -4   19.40   16.10
  -5 -11   4   -4.90   10.70
   4  11  -4   67.99   25.50
   4  11  -4   -3.00   11.60
  -4 -11   4   13.90   11.60
   3  11  -4   13.40   10.80
   3  11  -4  -16.30   11.00
  -3 -11   4   17.90    4.00
  -3 -11   4    4.00    9.70
  -3 -11   4    2.80    8.40
   2  11  -4   47.20   14.90
   2  11  -4   18.00   13.10
  -2 -11   4   17.00   12.50
   1  11  -4   79.89   17.60
   1  11  -4   15.60   13.80
  -1 -11   4   19.00   11.80
   0  11  -4    6.30    9.50
   0  11  -4    1.30   10.70
   0 -11   4   11.10    9.00
  -1  11  -4   91.09   19.80
  -1  11  -4   80.79   19.70
   1 -11   4   90.99   18.80
  -2  11  -4   13.70    8.10
  -2  11  -4    7.10   10.10
   2 -11   4   16.10   18.00
  -3  11  -4   12.00    7.70
  -3  11  -4    6.80    9.90
   3 -11   4   21.20   11.20
  -4  11  -4   73.39   15.00
   4 -11   4   66.89   15.70
   5 -11   4    5.70    6.30
  -6  11  -4  235.08   16.60
   6 -11   4  247.38   25.80
  -7  11  -4    0.20    4.00
   7 -11   4   -4.20    6.40
  -8  11  -4   -4.90    4.50
   8 -11   4   -5.40    5.30
   6  10  -4   24.00   15.00
   5  10  -4   30.80   16.60
   5  10  -4   35.80   16.10
   4  10  -4   19.90   11.70
   4  10  -4   41.80   16.20
  -4 -10   4   32.40   11.90
  -4 -10   4   49.99    8.70
   3  10  -4  -14.00    8.70
   3  10  -4   -6.10    7.70
  -3 -10   4   -9.60    7.40
   2  10  -4   88.09   21.90
   2  10  -4  115.39   31.40
  -2 -10   4  150.88   13.30
  -2 -10   4  113.09    8.40
  -2 -10   4   67.79   19.00
   1  10  -4    8.00   10.10
   1  10  -4   -4.30    9.00
  -1 -10   4    7.70    9.70
   0  10  -4   44.60   12.50
   0  10  -4   43.90   15.30
   0 -10   4   39.30   13.70
  -1  10  -4    2.70    8.10
  -1  10  -4   11.10    8.10
   1 -10   4    2.30    8.80
  -2  10  -4   20.20   10.50
  -2  10  -4    9.40    8.90
   2 -10   4   25.40   10.70
  -3  10  -4    0.80    6.80
  -3  10  -4    4.80    6.90
   3 -10   4   -1.20    6.40
  -4  10  -4  133.59   16.70
   4 -10   4  125.59   20.20
  -5  10  -4   73.59    8.70
   5 -10   4   41.50   12.30
   6 -10   4   12.20    8.80
   6 -10   4    7.10    8.30
  -7  10  -4   11.30    5.30
   7 -10   4    0.80    6.80
  -8  10  -4    3.50    4.30
   8 -10   4   20.40    8.80
  -9  10  -4    3.20    5.10
   9 -10   4   -2.10    4.80
   7   9  -4    3.30   12.80
   6   9  -4   35.30   18.70
   6   9  -4   24.10   13.90
  -6  -9   4   27.50   11.60
   5   9  -4   38.10   16.40
  -5  -9   4   50.19   14.50
  -5  -9   4   69.19   10.80
   4   9  -4   59.39   16.00
   4   9  -4  133.79   26.20
  -4  -9   4   98.89   19.40
   3   9  -4   -6.80   10.00
   3   9  -4   -1.60    8.60
  -3  -9   4   -1.80    7.50
  -3  -9   4    0.70    3.40
   2   9  -4   37.50   13.60
   2   9  -4    2.00   15.20
  -2  -9   4   29.60    5.10
  -2  -9   4   26.50   10.80
  -2  -9   4   37.20   12.80
   1   9  -4   -1.40    7.00
   1   9  -4    1.90    9.10
  -1  -9   4    7.00    8.30
   0   9  -4    8.10    7.60
   0   9  -4   34.50   12.50
   0  -9   4   10.70    9.30
  -1   9  -4    5.50    7.40
  -1   9  -4    9.90    7.40
   1  -9   4    0.10    6.70
  -2   9  -4   -6.00    5.30
  -2   9  -4   12.30    8.30
   2  -9   4    6.10    7.30
  -3   9  -4  369.36   33.30
   3  -9   4  384.56   31.70
  -4   9  -4   53.89   10.20
  -4   9  -4   51.39    7.20
  -4   9  -4   57.39   14.80
   4  -9   4   43.80   11.30
  -5   9  -4   99.09   14.80
  -6   9  -4    9.30    4.60
   6  -9   4    2.40    6.20
  -7   9  -4    2.50    3.70
   7  -9   4    0.20    5.40
  -8   9  -4    5.80    4.80
   8  -9   4    0.10    5.40
  -9   9  -4    1.00    4.20
   9  -9   4   -2.20    4.00
 -10   9  -4    0.20    5.70
   8   8  -4    5.70   14.30
   7   8  -4   23.70   14.40
  -7  -8   4   27.60   11.60
   6   8  -4   47.10   18.50
   6   8  -4   56.19   17.30
  -6  -8   4   35.20   13.50
  -6  -8   4   52.59   11.00
   5   8  -4   66.79   19.00
   5   8  -4   30.90   13.20
  -5  -8   4   68.19   15.40
   4   8  -4   17.50   11.60
   4   8  -4   25.50   12.90
  -4  -8   4   15.00    9.70
  -4  -8   4   21.60    6.40
   3   8  -4    2.30    6.40
   3   8  -4  -12.20    6.30
  -3  -8   4   -3.60    7.20
  -3  -8   4    2.90    3.60
   2   8  -4   75.39   15.10
   2   8  -4  141.09   24.30
  -2  -8   4   84.99   17.30
  -2  -8   4   84.69    8.50
   1   8  -4   57.19   15.20
   1   8  -4   44.80   12.70
  -1  -8   4   35.40    4.70
  -1  -8   4   32.30    6.90
  -1  -8   4   41.50   11.40
   0   8  -4    4.30    6.40
   0   8  -4    7.00    8.80
   0  -8   4    1.50    6.70
  -1   8  -4   -2.80    5.20
  -1   8  -4   -4.60    4.30
   1  -8   4   -1.90    5.60
  -2   8  -4    9.70    6.80
  -2   8  -4   12.10    8.50
   2  -8   4    0.10    5.70
  -3   8  -4    2.10    4.20
  -3   8  -4    2.90    5.20
  -3   8  -4    6.70    7.70
   3  -8   4   -0.20    5.10
  -4   8  -4  152.98   14.80
  -4   8  -4  162.88   23.00
  -4   8  -4  163.68   11.80
   4  -8   4  145.09   17.20
  -5   8  -4    6.20    2.90
   5  -8   4    0.00    5.00
   5  -8   4   -7.70    6.10
  -6   8  -4   24.30    6.10
   6  -8   4   18.70    7.40
  -7   8  -4   61.89    9.40
   7  -8   4   57.49   11.40
  -8   8  -4    5.90    4.70
   8  -8   4   11.00    5.50
   8  -8   4    8.20    5.70
  -9   8  -4    5.20    5.20
   9  -8   4    5.70    4.00
   9  -8   4    4.20    3.50
 -10   8  -4   -4.10    4.90
   9   7  -4   30.90   18.20
   8   7  -4    9.30   15.30
   7   7  -4   28.60   14.90
   7   7  -4   58.19   16.80
  -7  -7   4   49.99   13.90
  -7  -7   4   58.29   11.70
   6   7  -4   94.79   20.00
   6   7  -4   87.39   21.30
  -6  -7   4   80.79   17.00
   5   7  -4    1.90    8.30
   5   7  -4    9.00    9.40
  -5  -7   4    2.70    6.50
   4   7  -4  784.32   53.49
   4   7  -4  686.43   52.89
  -4  -7   4  767.92   42.20
  -4  -7   4  808.92   51.39
   3   7  -4  227.28   34.00
   3   7  -4  205.08   24.50
  -3  -7   4  188.28   22.00
   2   7  -4  145.09   22.50
   2   7  -4  129.09   21.60
  -2  -7   4  110.49   18.40
   1   7  -4   44.30   12.30
   1   7  -4   16.30    8.60
  -1  -7   4   30.00    9.20
  -1  -7   4   20.80    9.30
   0   7  -4   51.89   13.30
   0   7  -4   58.39   12.40
   0  -7   4   45.80   12.30
   0  -7   4   54.19    4.60
  -1   7  -4 1410.86   77.49
  -1   7  -4 1265.57   71.79
   1  -7   4 1413.16   75.09
  -2   7  -4   24.10    8.20
  -2   7  -4    6.30    5.60
   2  -7   4    5.50    5.90
  -3   7  -4  137.69   10.20
  -3   7  -4  132.59   14.50
   3  -7   4  113.19   16.80
  -4   7  -4  146.49   10.60
   4  -7   4   95.99   15.10
  -5   7  -4  237.28   16.40
   5  -7   4  253.47   23.20
   5  -7   4  262.77   22.10
  -6   7  -4  259.67   18.10
   6  -7   4  224.18   19.70
   6  -7   4  258.97   21.70
  -7   7  -4  288.17   20.80
   7  -7   4  270.87   21.10
   7  -7   4  287.67   21.70
  -8   7  -4  159.48   15.80
   8  -7   4  162.58   14.40
  -9   7  -4   16.20    7.30
   9  -7   4    9.20    3.50
   9  -7   4   12.90    3.60
 -10   7  -4   78.39   14.60
 -11   7  -4    1.90    6.80
   9   6  -4    0.70   11.80
   8   6  -4   33.60   15.60
  -8  -6   4   10.70    8.50
  -8  -6   4   49.90   13.40
   7   6  -4   86.49   20.70
  -7  -6   4   65.99   14.50
  -7  -6   4   59.39   12.20
   6   6  -4  390.96   38.10
   6   6  -4  379.06   33.20
  -6  -6   4  348.17   25.90
  -6  -6   4  306.67   29.40
   5   6  -4   21.60    9.60
   5   6  -4   39.80   13.60
  -5  -6   4   23.30   10.30
   4   6  -4   -5.00    5.80
   4   6  -4    7.30    8.40
  -4  -6   4    0.30    5.40
  -4  -6   4    6.80    6.80
   3   6  -4   14.00    7.90
   3   6  -4    5.70    7.60
  -3  -6   4    2.80    6.50
  -3  -6   4    0.60    5.50
   2   6  -4  329.67   27.10
   2   6  -4  262.17   24.60
  -2  -6   4  265.77   24.00
  -2  -6   4  252.77   24.50
   1   6  -4   71.09   14.10
   1   6  -4  110.89   18.60
  -1  -6   4   75.19   14.50
  -1  -6   4   67.09   11.90
   0   6  -4  146.79   16.70
   0   6  -4  176.28   19.00
   0  -6   4  155.58   17.90
   0  -6   4  150.78   16.40
   0  -6   4  177.98   10.50
  -1   6  -4   74.29   14.50
  -1   6  -4   99.79   13.10
   1  -6   4  135.19   18.00
   1  -6   4  117.59   13.40
   1  -6   4  103.09    6.40
  -2   6  -4    9.60    5.70
  -2   6  -4    1.60    5.90
   2  -6   4    8.60    2.60
   2  -6   4   10.90    6.30
  -3   6  -4  410.76   22.40
  -3   6  -4  392.56   30.20
   3  -6   4  425.46   29.00
  -4   6  -4 1013.60   50.59
   4  -6   4 1041.90   57.99
   4  -6   4 1034.30   56.59
  -5   6  -4   37.20    6.50
   5  -6   4   31.80    8.70
   5  -6   4   19.10    6.80
  -6   6  -4  277.37   19.50
   6  -6   4  249.18   19.90
   6  -6   4  251.67   19.60
  -7   6  -4  281.47   20.50
   7  -6   4  257.67   18.60
   7  -6   4  226.48   18.40
  -8   6  -4   11.10    7.40
   8  -6   4   -2.00    2.90
   8  -6   4    4.60    3.40
  -9   6  -4    9.50    5.90
 -10   6  -4   26.60    9.20
 -11   6  -4   11.70    8.00
  10   5  -4   19.00   15.60
   9   5  -4   27.40   15.30
  -9  -5   4   31.40   10.20
   8   5  -4   15.70    9.00
   8   5  -4    4.20    9.30
  -8  -5   4    5.50    6.80
  -8  -5   4    1.40    5.90
   7   5  -4    1.30    6.60
   7   5  -4   -4.90    9.00
  -7  -5   4    0.10    5.60
   6   5  -4   88.99   17.00
   6   5  -4   74.69   17.40
  -6  -5   4   67.99   15.20
  -6  -5   4   71.49   14.20
   5   5  -4   57.89   13.40
   5   5  -4   56.99   16.20
  -5  -5   4   44.40   12.60
  -5  -5   4   33.20   10.30
   4   5  -4    9.50    8.50
   4   5  -4    2.90    6.80
  -4  -5   4   10.60    7.00
  -4  -5   4    2.80    4.70
   3   5  -4   56.29   12.60
   3   5  -4   63.39   13.90
  -3  -5   4   78.09   15.00
  -3  -5   4   78.49   13.70
   2   5  -4  236.88   22.00
   2   5  -4  218.38   22.00
  -2  -5   4  255.27   21.60
  -2  -5   4  253.27   21.40
   1   5  -4  255.97   22.80
   1   5  -4  294.77   23.60
  -1  -5   4  252.57   20.50
  -1  -5   4  239.08   21.40
   0   5  -4 1627.14   84.69
   0   5  -4 1597.64   82.49
   0  -5   4 1712.33   84.39
   0  -5   4 1661.63   82.09
   0  -5   4 1618.94   76.49
  -1   5  -4    3.70    5.80
  -1   5  -4    5.30    6.50
  -1   5  -4    3.80    4.40
   1  -5   4   -0.60    3.70
   1  -5   4   -0.80    1.60
   1  -5   4    1.70    5.20
  -2   5  -4  353.06   21.90
  -2   5  -4  265.57   28.80
  -2   5  -4  351.96   18.60
   2  -5   4  316.27   17.50
   2  -5   4  334.47   20.10
   2  -5   4  304.57   23.30
  -3   5  -4 1105.29   53.49
   3  -5   4 1076.39   58.99
   3  -5   4 1122.39   60.59
   3  -5   4 1128.59   53.79
  -4   5  -4   13.30    4.10
   4  -5   4    6.60    5.50
   4  -5   4    4.00    4.90
  -5   5  -4   12.00    4.80
   5  -5   4   16.20    5.50
   5  -5   4   28.20    6.90
  -6   5  -4   74.09   10.50
   6  -5   4   94.39   10.30
   6  -5   4   86.69   10.60
  -7   5  -4   53.19    9.70
   7  -5   4   78.39   10.10
   7  -5   4   73.99    8.60
  -8   5  -4   33.40    8.70
   8  -5   4   39.50    6.30
   8  -5   4   40.50    5.50
  -9   5  -4  158.78   17.40
 -10   5  -4    6.10    6.30
 -11   5  -4   -1.50    5.50
  10   4  -4   20.20   15.20
 -10  -4   4   21.30   10.70
   9   4  -4   22.50   13.90
  -9  -4   4   34.20    9.30
   8   4  -4   -4.30    9.30
  -8  -4   4   -3.10    5.70
  -8  -4   4    3.80    5.10
   7   4  -4   64.39   19.10
   7   4  -4   31.40    9.90
  -7  -4   4   50.79   13.00
  -7  -4   4   27.90    9.30
   6   4  -4    0.00    5.40
   6   4  -4   -3.00    7.10
  -6  -4   4   -3.50    4.70
  -6  -4   4    4.30    6.40
   5   4  -4   38.10   11.50
   5   4  -4   43.30   10.80
  -5  -4   4   36.40    9.60
  -5  -4   4   52.49   11.00
   4   4  -4   34.40   11.60
   4   4  -4   46.00   10.40
  -4  -4   4   51.19   10.20
  -4  -4   4   28.10    7.50
   3   4  -4  260.27   24.40
   3   4  -4  271.67   22.50
  -3  -4   4  264.77   21.80
  -3  -4   4  269.07   22.60
   2   4  -4  221.28   19.70
   2   4  -4  212.38   21.00
  -2  -4   4  190.88   18.90
  -2  -4   4  208.78   18.50
   1   4  -4  116.79   14.10
   1   4  -4  127.49   14.60
  -1  -4   4  136.79   17.00
  -1  -4   4  146.49   14.50
   0   4  -4  564.24   34.60
   0   4  -4  549.35   33.20
   0  -4   4  543.45   32.40
   0  -4   4  566.74   33.80
   0  -4   4  562.34   29.50
  -1   4  -4   11.70    6.40
  -1   4  -4   16.30    4.90
  -1   4  -4   15.30    6.10
   1  -4   4    9.50    5.20
   1  -4   4    7.20    5.50
   1  -4   4   19.00    3.30
  -2   4  -4  630.04   31.40
  -2   4  -4  648.54   33.70
   2  -4   4  602.14   32.40
   2  -4   4  624.24   36.60
   2  -4   4  637.24   31.40
   2  -4   4  639.54   37.40
  -3   4  -4  421.76   23.20
   3  -4   4  414.56   23.70
   3  -4   4  446.86   27.00
   3  -4   4  415.56   27.00
  -4   4  -4   -1.10    2.60
   4  -4   4    0.90    3.90
   4  -4   4   16.60    8.90
  -5   4  -4  218.88   16.40
   5  -4   4  220.48   16.90
   5  -4   4  208.58   15.70
  -6   4  -4   14.00    5.70
   6  -4   4   13.80    5.10
   6  -4   4   20.90    4.90
  -7   4  -4  299.17   22.10
   7  -4   4  260.67   17.00
   7  -4   4  275.47   18.70
  -8   4  -4   -6.50    4.20
   8  -4   4   -1.10    2.20
   8  -4   4   -3.00    2.60
  -9   4  -4    8.40    7.20
 -10   4  -4   63.49   13.40
  11   3  -4   38.10   19.60
  10   3  -4   -3.70    8.10
 -10  -3   4    8.20    8.60
   9   3  -4   35.70    9.80
  -9  -3   4   44.10    9.70
  -9  -3   4   25.30    9.90
   8   3  -4    6.20   10.80
  -8  -3   4   14.10    7.30
   7   3  -4    3.50    5.60
   7   3  -4   12.50   11.00
  -7  -3   4   11.70    8.00
  -7  -3   4    0.00    4.90
   6   3  -4    3.80    5.60
   6   3  -4   19.30   11.50
  -6  -3   4   23.10    7.30
  -6  -3   4   13.60    7.60
   5   3  -4   12.70    7.80
  -5  -3   4    5.30    5.00
  -5  -3   4   12.30    7.00
   4   3  -4  235.38   23.50
   4   3  -4  250.37   20.50
  -4  -3   4  248.98   19.40
  -4  -3   4  260.67   22.90
   3   3  -4  382.06   25.70
   3   3  -4  347.37   27.90
  -3  -3   4  342.37   24.30
  -3  -3   4  357.66   26.20
   2   3  -4    0.70    4.70
   2   3  -4   -1.00    4.30
  -2  -3   4    1.30    4.70
  -2  -3   4    1.00    4.30
   1   3  -4  474.25   30.30
   1   3  -4  516.35   30.20
  -1  -3   4  491.85   29.50
  -1  -3   4  456.45   30.20
   0   3  -4  163.48   15.00
   0   3  -4  147.09   14.60
   0  -3   4  127.09   13.50
   0  -3   4  138.19   14.00
   0  -3   4  151.88   11.90
  -1   3  -4 3110.59  154.28
  -1   3  -4 3436.76  152.58
   1  -3   4 3230.78  151.58
   1  -3   4 3367.06  156.58
   1  -3   4 3768.22  157.58
   1  -3   4 3275.87  153.88
  -2   3  -4 1669.63   76.29
  -2   3  -4 1622.94   78.39
   2  -3   4 1705.53   81.09
   2  -3   4 1650.13   79.19
   2  -3   4 1559.94   76.29
  -3   3  -4  963.20   46.90
   3  -3   4  957.00   47.50
   3  -3   4  924.61   47.90
  -4   3  -4  258.67   17.10
  -4   3  -4  258.37   18.30
   4  -3   4  235.88   16.50
  -5   3  -4   17.20    5.60
  -5   3  -4   21.00    5.90
   5  -3   4   18.50    4.90
   5  -3   4   21.20    4.70
  -6   3  -4  217.48   17.80
  -6   3  -4  197.48   16.30
   6  -3   4  227.38   15.90
   6  -3   4  231.58   15.20
  -7   3  -4    2.70    4.20
  -7   3  -4    0.70    4.10
   7  -3   4    5.90    3.30
   7  -3   4    2.90    4.00
  -8   3  -4   19.20    7.80
   8  -3   4    3.70    5.70
   8  -3   4   17.40    4.10
  -9   3  -4   -7.20    3.90
   9  -3   4    5.40    7.40
   9  -3   4   -0.60    2.50
   9  -3   4    0.50    2.00
 -10   3  -4   81.89   14.90
  10  -3   4  121.49   17.20
  11  -3   4   83.39   15.60
  11   2  -4   37.20   16.30
 -11  -2   4   48.70   15.00
 -11  -2   4   66.59   10.30
  10   2  -4   66.59   22.00
 -10  -2   4  113.29   18.90
 -10  -2   4   66.19   12.00
   9   2  -4   -2.00    7.40
  -9  -2   4   -0.40    3.60
   8   2  -4    3.10    5.60
   8   2  -4   -2.10    8.20
  -8  -2   4    2.40    4.10
  -8  -2   4    9.30    8.30
   7   2  -4  242.28   21.10
   7   2  -4  279.77   28.80
  -7  -2   4  319.57   27.20
  -7  -2   4  242.68   19.40
   6   2  -4    4.70    5.30
   6   2  -4    4.00    7.10
  -6  -2   4    3.30    4.00
  -6  -2   4    4.80    5.20
   5   2  -4   -3.70    3.40
   5   2  -4    1.40    6.60
  -5  -2   4    7.30    6.00
  -5  -2   4    2.70    3.70
   4   2  -4  312.77   22.00
  -4  -2   4  343.97   25.00
  -4  -2   4  287.07   20.90
   3   2  -4   23.50    6.30
   3   2  -4   10.90    6.40
  -3  -2   4   19.90    5.90
  -3  -2   4   15.80    7.30
   2   2  -4  246.18   20.80
   2   2  -4  295.47   19.30
  -2  -2   4  235.78   17.50
  -2  -2   4  234.18   20.00
   1   2  -4 5075.89  241.88
  -1  -2   4 5144.29  241.28
  -1  -2   4 5680.13  241.88
  -1   2  -4 8744.52  381.16
   1  -2   4 8195.98  381.96
  -2   2  -4  524.85   26.90
  -2   2  -4  524.55   28.90
   2  -2   4  483.15   31.70
   2  -2   4  525.05   27.10
   2  -2   4  520.65   28.10
  -3   2  -4   94.49   10.90
  -3   2  -4   71.39    8.70
   3  -2   4   65.79    8.40
   3  -2   4   85.29    8.50
  -4   2  -4  210.58   15.40
  -4   2  -4  199.78   15.00
   4  -2   4  185.78   13.90
   4  -2   4  215.28   16.20
  -5   2  -4 2067.59  100.69
  -5   2  -4 2118.79   99.19
   5  -2   4 2038.90   98.89
   5  -2   4 2129.69   98.39
  -6   2  -4   64.19    8.90
  -6   2  -4   54.99    9.90
   6  -2   4   56.09    7.80
   6  -2   4   52.99    9.40
  -7   2  -4   27.00    7.60
  -7   2  -4   27.60    6.40
   7  -2   4   29.10    8.70
   7  -2   4   28.10    5.50
  -8   2  -4   34.50    6.70
  -8   2  -4   41.30   10.40
   8  -2   4   25.80    8.50
   8  -2   4   33.70    6.40
  -9   2  -4  359.76   22.20
  -9   2  -4  322.17   27.90
   9  -2   4  367.16   29.10
   9  -2   4  336.87   20.90
 -10   2  -4   25.20   10.20
 -10   2  -4   13.80    4.60
  10  -2   4   18.40    3.80
  10  -2   4   10.00    8.60
 -11   2  -4   60.39   15.30
  11  -2   4   57.39   14.90
  11   1  -4    2.90   11.20
 -11  -1   4    7.60    9.10
  10   1  -4   34.60   15.70
 -10  -1   4   36.80    6.40
 -10  -1   4   32.10    5.80
 -10  -1   4   37.10   11.60
   9   1  -4   -1.20    9.10
  -9  -1   4    6.50    3.80
  -9  -1   4   10.80    5.00
  -9  -1   4   10.20    9.40
   8   1  -4   16.40   11.20
  -8  -1   4    1.50    4.50
  -8  -1   4   -0.70    3.20
  -8  -1   4    0.70    7.30
   7   1  -4    3.10    7.10
  -7  -1   4    3.20    3.00
  -7  -1   4   -0.30    5.20
   6   1  -4   76.49   14.60
  -6  -1   4   74.59    8.70
  -6  -1   4  131.89   16.40
   5   1  -4   51.99   10.80
  -5  -1   4   66.09   12.90
  -5  -1   4   57.19    8.10
   4   1  -4 2014.80   96.89
  -4  -1   4 1824.32   94.89
   3   1  -4 1525.25   69.79
  -3  -1   4 1175.88   65.09
  -3  -1   4 1167.38   65.09
  -3  -1   4 1564.14   68.89
   2   1  -4  424.26   27.30
  -2  -1   4  469.15   27.90
  -2  -1   4  375.86   24.10
  -2  -1   4  421.96   24.00
   1   1  -4 4395.76  212.68
   1   1  -4 4733.43  210.88
  -1  -1   4 4948.71  210.58
  -1  -1   4 4534.05  212.48
   0   1  -4 3434.06  149.69
   0   1  -4 3155.08  150.08
   0   1  -4 3135.79  151.88
   0  -1   4 3253.07  149.19
   0  -1   4 3482.35  149.49
   0  -1   4 3175.38  151.58
  -1   1  -4  108.69    8.50
  -1   1  -4  107.59   10.20
   1  -1   4  122.69   11.60
   1  -1   4  118.19    9.00
   1  -1   4  124.69   15.30
  -2   1  -4  586.64   30.30
   2  -1   4  596.44   31.00
   2  -1   4  582.04   30.30
  -3   1  -4  226.68   15.10
  -3   1  -4  207.88   14.90
   3  -1   4  209.38   14.60
   3  -1   4  218.28   15.30
  -4   1  -4  942.41   49.30
  -4   1  -4  971.00   49.10
   4  -1   4  983.70   51.09
   4  -1   4  969.50   48.90
  -5   1  -4   18.30    5.20
  -5   1  -4   20.40    6.20
   5  -1   4   21.40    5.20
   5  -1   4   16.70    6.60
  -6   1  -4   10.50    4.80
  -6   1  -4    2.20    3.80
   6  -1   4    7.00    6.10
   6  -1   4    7.20    4.00
  -7   1  -4   23.10    7.20
  -7   1  -4   23.80    6.00
   7  -1   4   27.50    6.80
   7  -1   4   23.30    7.60
  -8   1  -4   -1.30    3.80
  -8   1  -4    3.30    5.00
   8  -1   4    1.30    3.30
   8  -1   4   -6.60    4.80
  -9   1  -4  206.18   20.70
  -9   1  -4  201.48   16.20
   9  -1   4  175.38   22.00
 -10   1  -4   -4.70    3.50
 -10   1  -4  -16.00    5.00
  10  -1   4   -7.90    6.30
  10  -1   4    2.70    3.80
 -11   1  -4   28.90   10.30
  11  -1   4   25.50   11.60
  12   0  -4   34.80   15.30
  11   0  -4   -1.60    9.90
 -11   0   4    2.50    8.90
  10   0  -4   -6.60    9.10
   9   0  -4   11.30   10.60
  -9   0   4    1.70    7.30
   8   0  -4  209.98   25.50
  -8   0   4  133.69    9.90
  -8   0   4  182.88   20.10
  -8   0   4  159.38    9.90
   7   0  -4  104.09   17.30
  -7   0   4   84.59    7.60
  -7   0   4  139.89   16.90
  -7   0   4   85.19    7.30
   6   0  -4   24.10    8.90
  -6   0   4   20.70    4.40
  -6   0   4   17.30    3.80
  -6   0   4   25.40    7.50
   5   0  -4   -1.50    5.30
  -5   0   4   -0.10    2.50
  -5   0   4    3.10    5.20
  -5   0   4    0.20    2.20
  -4   0   4  327.97   19.00
  -4   0   4  348.97   18.90
   3   0  -4  291.07   21.40
  -3   0   4  265.07   18.30
   2   0  -4  709.53   36.40
  -2   0   4  772.82   36.70
   1   0  -4 3049.50  152.38
   1   0  -4 3086.09  148.49
  -1   0   4 3684.93  152.78
   0   0  -4 1097.69   52.59
   0   0  -4 1073.59   52.99
   0   0   4 1049.89   59.29
   0   0   4 1106.59   52.39
  -1   0  -4  881.81   43.90
  -1   0  -4  930.31   45.40
   1   0   4  918.91   43.80
  -2   0  -4 1627.24   72.79
  -2   0  -4 1441.36   73.79
   2   0   4 1518.45   73.59
   2   0   4 1562.44   72.89
  -3   0  -4   -1.20    2.60
  -3   0  -4   -2.30    2.80
   3   0   4   -2.20    3.00
   3   0   4    2.50    3.70
  -4   0  -4   59.59    8.50
  -4   0  -4   58.99    8.60
   4   0   4   71.19    9.60
   4   0   4   71.99   10.60
  -5   0  -4   46.30    8.30
  -5   0  -4   50.19    9.00
   5   0   4   44.80    8.10
  -6   0  -4   42.50    8.10
  -6   0  -4   38.50    8.20
   6   0   4   32.40    7.10
   6   0   4   41.90    9.50
  -7   0  -4    2.60    4.70
  -7   0  -4    6.00    4.50
   7   0   4    4.50    5.80
   7   0   4    9.20    5.00
  -8   0  -4   13.80    7.00
  -8   0  -4   38.00    8.20
   8   0   4   24.20    6.90
   8   0   4   20.90    9.30
  -9   0  -4    4.20    5.30
  -9   0  -4   -8.70    3.70
   9   0   4   -2.10    3.50
   9   0   4    6.80    7.00
 -10   0  -4   11.10    6.80
 -10   0  -4    0.00    5.00
  10   0   4   -8.00    6.40
 -11   0  -4   -9.50   11.70
  12  -1  -4    6.30   12.50
 -12   1   4   -9.60    7.90
  11  -1  -4   43.30   15.30
  10  -1  -4    8.10    9.90
   9  -1  -4   17.10   10.40
  -9   1   4   18.20    8.70
   8  -1  -4  217.78   26.10
  -8   1   4  243.28   21.30
   7  -1  -4   87.59   17.80
  -7   1   4  134.79   15.70
   6  -1  -4   27.10    9.50
  -6   1   4   24.30    7.30
   5  -1  -4  192.28   18.50
  -5   1   4  151.68    8.70
  -5   1   4  147.09    8.40
   4  -1  -4   81.79   12.90
  -4   1   4   67.79    8.00
  -4   1   4  110.09   13.60
   3  -1  -4  323.57   22.80
   3  -1  -4  235.78   15.60
  -3   1   4  265.87   14.80
   2  -1  -4  508.05   25.30
  -2   1   4  451.45   24.60
   1  -1  -4 1328.77   62.29
  -1   1   4 1273.57   65.69
   0  -1  -4   91.59    9.30
   0  -1  -4  100.49   10.10
   0   1   4  108.49    9.80
   0   1   4   90.59    8.30
  -1  -1  -4 1175.48   58.59
  -1  -1  -4 1148.19   56.69
   1   1   4 1230.68   56.79
   1   1   4 1227.58   58.89
  -2  -1  -4   27.70    5.50
  -2  -1  -4   15.60    5.50
   2   1   4   25.20    5.40
   2   1   4   28.70    6.10
  -3  -1  -4   14.20    5.20
  -3  -1  -4   14.40    4.90
   3   1   4   23.40    6.20
   3   1   4   19.70    5.40
  -4  -1  -4  325.07   21.40
  -4  -1  -4  311.17   21.70
   4   1   4  328.77   22.70
   4   1   4  316.47   22.20
  -5  -1  -4    7.30    4.70
  -5  -1  -4    0.80    3.50
   5   1   4    2.30    5.30
   5   1   4    7.30    5.70
  -6  -1  -4  140.89   13.90
  -6  -1  -4   94.99   13.50
   6   1   4  106.79   16.70
   6   1   4   99.59   14.10
  -7  -1  -4   38.80    9.90
  -7  -1  -4   59.49   11.20
   7   1   4   60.19   13.90
   7   1   4   61.39   11.00
  -8  -1  -4    3.00    5.00
  -8  -1  -4    2.60    5.00
   8   1   4    2.90    7.30
  -9  -1  -4    6.80    5.90
  -9  -1  -4   18.30    7.80
   9   1   4   -4.30    4.10
   9   1   4   -2.60    6.10
 -10  -1  -4    1.30    6.20
 -11  -1  -4   -1.30    7.10
  11   1   4    9.10    9.30
  12  -2  -4   26.10   16.60
 -12   2   4   11.30   10.80
  11  -2  -4   18.80   13.30
 -11   2   4   22.40   10.50
  10  -2  -4    7.80    9.30
   9  -2  -4   16.90   10.70
  -9   2   4   10.90    8.00
   8  -2  -4  219.38   26.50
  -8   2   4  342.47   25.00
   7  -2  -4   66.59   15.20
  -7   2   4   58.89   11.00
   6  -2  -4   -1.40    6.30
  -6   2   4    8.20    6.10
   5  -2  -4   38.70   10.90
  -5   2   4   40.60    3.20
  -5   2   4   46.10    9.00
   4  -2  -4  386.76   19.80
   4  -2  -4  349.77   27.80
  -4   2   4  388.96   20.70
  -4   2   4  342.87   24.70
   3  -2  -4   10.90    3.40
   3  -2  -4    3.10    8.30
  -3   2   4    8.90    3.20
  -3   2   4    9.30    6.80
   2  -2  -4   74.39    7.50
  -2   2   4   68.29    7.40
  -2   2   4   74.49   12.90
   1  -2  -4   12.20    8.40
   1  -2  -4   13.10    4.80
  -1   2   4   24.60    6.50
  -1   2   4   17.00    4.70
   0  -2  -4  173.78   12.60
   0  -2  -4  186.18   14.20
   0   2   4  171.28   11.10
   0   2   4  162.68   13.60
  -1  -2  -4  828.72   41.90
  -1  -2  -4  879.51   45.20
   1   2   4  850.31   41.70
   1   2   4  844.02   44.80
  -2  -2  -4   49.99    8.90
  -2  -2  -4   39.20    6.10
   2   2   4   48.90    6.80
   2   2   4   47.40    9.00
  -3  -2  -4  440.46   25.20
  -3  -2  -4  440.06   27.60
   3   2   4  400.96   27.30
   3   2   4  433.06   26.10
  -4  -2  -4  159.08   13.70
  -4  -2  -4  189.08   16.40
   4   2   4  163.38   15.60
  -5  -2  -4   12.10    5.10
  -5  -2  -4   13.60    6.70
   5   2   4   13.60    6.50
   5   2   4    6.80    6.60
  -6  -2  -4   34.10    8.70
  -6  -2  -4   20.50    6.80
   6   2   4   12.10    7.60
   6   2   4   28.90    8.10
  -7  -2  -4   50.69   11.30
  -7  -2  -4   53.79   10.80
   7   2   4   39.90   13.40
   7   2   4   42.90   10.50
  -8  -2  -4   -2.00    5.20
  -8  -2  -4   -8.00    5.00
   8   2   4   -6.60    5.90
  -9  -2  -4   68.49   13.70
  -9  -2  -4   52.79   11.70
 -10  -2  -4    3.60    7.60
  10   2   4   10.30    9.60
  12  -3  -4   57.99   19.50
 -12   3   4   75.39   16.80
  11  -3  -4 1156.28   71.69
 -11   3   4 1074.59   68.69
  10  -3  -4  125.59   21.60
   9  -3  -4  518.95   43.10
  -9   3   4  681.33   38.90
   8  -3  -4  339.27   33.70
  -8   3   4  503.25   30.70
   7  -3  -4 1574.54   83.39
  -7   3   4 1497.65   77.29
   6  -3  -4  221.88   23.10
  -6   3   4  206.98   18.30
   5  -3  -4  441.26   33.80
   5  -3  -4  502.95   25.10
  -5   3   4  474.85   30.20
  -5   3   4  509.45   25.30
   4  -3  -4 1861.41   87.09
  -4   3   4 1886.01   87.39
  -4   3   4 1843.32   91.99
   3  -3  -4 9819.62  428.16
  -3   3   4 9361.66  433.56
  -3   3   4 9471.85  428.16
   2  -3  -4   -0.20    3.20
  -2   3   4    2.80    8.80
  -2   3   4    1.10    3.40
   1  -3  -4    5.60    8.00
   1  -3  -4   -2.60    2.90
  -1   3   4    2.00    3.80
  -1   3   4    0.20    2.90
   0  -3  -4   83.49    9.00
   0  -3  -4   88.49   10.40
   0   3   4   76.59    6.80
   0   3   4   74.29   10.40
  -1  -3  -4 1991.30  103.29
  -1  -3  -4 2107.99   98.49
   1   3   4 2313.47  104.49
   1   3   4 2111.79   98.69
  -2  -3  -4  370.86   24.30
  -2  -3  -4  311.27   19.70
   2   3   4  354.96   24.40
   2   3   4  335.77   21.00
  -3  -3  -4  301.37   20.60
  -3  -3  -4  331.57   24.40
   3   3   4  353.06   22.50
   3   3   4  350.66   25.10
  -4  -3  -4  573.24   33.90
  -4  -3  -4  558.14   36.50
   4   3   4  551.14   38.90
   4   3   4  666.93   38.70
  -5  -3  -4 1959.50  100.89
  -5  -3  -4 1991.70   96.99
   5   3   4 1931.31  100.59
   5   3   4 1979.40  104.69
  -6  -3  -4   25.10    9.60
  -6  -3  -4   24.70    7.80
   6   3   4   18.50    8.70
   6   3   4   12.60    8.30
  -7  -3  -4   12.30    7.10
  -7  -3  -4    8.40    6.70
   7   3   4   30.80   11.60
   7   3   4   12.50    8.10
  -8  -3  -4    3.80    7.70
  -8  -3  -4   -3.60    3.20
   8   3   4    3.00    8.40
   8   3   4   14.30    7.70
  -9  -3  -4  644.84   42.80
  -9  -3  -4  591.34   47.20
   9   3   4  604.04   49.99
  10   3   4   15.30   11.80
  12  -4  -4   18.50   11.10
  11  -4  -4   -7.70    8.90
 -11   4   4   13.40    7.80
   9  -4  -4   18.80   10.70
  -9   4   4   10.30    6.80
   8  -4  -4   58.29   14.10
  -8   4   4   45.80    9.30
  -7   4   4   14.60    6.30
   6  -4  -4   43.40    5.20
  -6   4   4   36.60    7.80
  -6   4   4   49.00    5.90
   5  -4  -4  203.68   14.00
  -5   4   4  196.08   17.50
  -5   4   4  209.58   14.60
   4  -4  -4   44.70    7.30
  -4   4   4   42.40    7.40
  -4   4   4   64.19   12.40
   3  -4  -4   82.99    9.80
  -3   4   4   84.69   10.20
   2  -4  -4  107.79   11.60
  -2   4   4   76.19   12.50
   1  -4  -4  645.64   36.90
  -1   4   4  620.14   36.90
  -1   4   4  613.64   31.90
   0  -4  -4  305.97   20.00
   0  -4  -4  337.17   23.70
   0   4   4  334.47   24.10
   0   4   4  306.87   17.70
  -1  -4  -4 1470.15   75.09
  -1  -4  -4 1377.26   68.39
   1   4   4 1529.45   75.99
   1   4   4 1425.36   68.69
  -2  -4  -4  673.13   42.10
  -2  -4  -4  725.43   37.00
   2   4   4  740.53   43.60
   2   4   4  693.93   37.60
  -3  -4  -4   17.10    7.00
  -3  -4  -4    4.40    3.80
   3   4   4    1.90    5.90
  -4  -4  -4   93.89   10.90
  -4  -4  -4   81.39   14.10
   4   4   4   61.29   15.60
   4   4   4   87.19   15.70
  -5  -4  -4   53.49   12.70
  -5  -4  -4   51.79    9.80
   5   4   4   44.10   13.10
   5   4   4   55.49   13.00
  -6  -4  -4   75.39   14.90
  -6  -4  -4   98.99   13.60
   6   4   4  115.89   20.90
   6   4   4   97.39   17.60
  -7  -4  -4    9.70    6.00
  -7  -4  -4    3.20    7.20
   7   4   4   15.00   12.20
  -8  -4  -4  164.78   18.30
  -8  -4  -4  144.89   21.90
   8   4   4  115.89   23.40
   8   4   4  139.39   21.90
  -9  -4  -4    8.80    6.80
   9   4   4   13.50   10.50
 -11   5   4   30.00   12.00
 -10   5   4   57.89   13.70
  -8   5   4   49.99    8.80
  -7   5   4   13.70    6.20
   6  -5  -4  247.88   16.30
  -6   5   4  253.87   19.80
  -6   5   4  244.68   17.40
   5  -5  -4   95.89   10.10
  -5   5   4  104.19   14.80
  -5   5   4  103.79   11.20
   4  -5  -4   15.20    6.20
  -4   5   4   18.10    9.80
  -4   5   4   16.30    6.00
   3  -5  -4   13.40    5.60
  -3   5   4   11.20    5.80
  -3   5   4   29.10   10.10
   2  -5  -4    8.30    5.70
  -2   5   4   -0.40    3.20
  -2   5   4    5.00    5.10
   1  -5  -4   71.59   12.30
  -1   5   4   48.10   10.40
  -1   5   4   75.49    6.40
   0  -5  -4    1.30    5.10
   0  -5  -4    4.00    4.00
   0   5   4    6.50    5.50
   0   5   4    2.20    2.50
  -1  -5  -4  153.18   16.50
  -1  -5  -4  148.59   11.80
   1   5   4  143.19   11.60
   1   5   4  180.88   18.40
  -2  -5  -4  153.28   17.30
  -2  -5  -4  159.48   12.30
   2   5   4  150.78   12.80
   2   5   4  131.19   16.80
  -3  -5  -4  786.72   41.40
  -3  -5  -4  762.42   48.40
   3   5   4  738.63   49.80
   3   5   4  837.92   50.49
  -4  -5  -4  702.03   40.50
  -4  -5  -4  773.42   47.70
   4   5   4  669.93   49.00
   4   5   4  752.72   48.10
  -5  -5  -4    9.50    6.40
  -5  -5  -4   21.20    9.80
   5   5   4   10.90    9.10
   5   5   4   12.60    9.10
  -6  -5  -4   37.20   11.80
  -6  -5  -4   48.70   10.20
   6   5   4   42.30   12.60
   6   5   4   37.40   22.80
  -7  -5  -4   54.59   14.20
   7   5   4   74.69   18.80
   7   5   4   94.69   17.90
  -8  -5  -4   19.40    7.20
  -8  -5  -4   -2.80    5.40
   8   5   4   13.40    9.80
   9   5   4   12.00   13.30
 -11   6   4   28.00   10.50
 -10   6   4    7.60    7.20
   7  -6  -4   -1.70    2.80
  -7   6   4   -3.40    4.50
  -7   6   4    1.40    4.10
   6  -6  -4    9.80    4.40
  -6   6   4    5.60    5.00
  -6   6   4    3.60    5.40
   5  -6  -4   27.40    7.00
  -5   6   4   22.50    7.20
  -5   6   4   45.30   11.50
   4  -6  -4   22.70    7.80
  -4   6   4   25.80    7.90
   3  -6  -4  114.59   13.50
  -3   6   4  115.39   14.30
   2  -6  -4  301.07   23.50
  -2   6   4  270.87   23.10
  -2   6   4  270.27   15.70
   1  -6  -4  148.99   16.40
  -1   6   4  139.69    9.30
  -1   6   4  149.19   17.00
   0  -6  -4    5.10    4.50
   0   6   4   -1.70    4.60
   0   6   4   -5.20    1.80
  -1  -6  -4   36.30    7.10
  -1  -6  -4   37.70   10.60
   1   6   4   35.50    6.10
   1   6   4   35.60   10.30
  -2  -6  -4  304.27   25.40
  -2  -6  -4  240.88   17.00
   2   6   4  243.78   25.40
   2   6   4  275.97   25.90
  -3  -6  -4   71.99   14.70
  -3  -6  -4   60.29    8.80
   3   6   4   42.70   12.20
  -4  -6  -4    5.40    3.90
  -4  -6  -4    3.40    7.10
   4   6   4   -1.80    7.40
   4   6   4   -8.30    5.90
  -5  -6  -4  835.82   53.89
   5   6   4  795.62   54.89
  -6  -6  -4  121.19   20.40
   6   6   4  102.29   21.00
  -7  -6  -4   17.40   10.00
  -7  -6  -4   14.10    7.20
   7   6   4   22.40   11.10
   7   6   4    7.50   12.80
   8   6   4   -2.00    7.50
 -11   7   4  -11.20    6.60
 -10   7   4   -9.10    5.40
  -9   7   4    5.00    5.60
   8  -7  -4   10.60    3.90
   7  -7  -4   82.19   11.00
  -7   7   4   96.49   13.80
   6  -7  -4    2.90    4.60
  -6   7   4   -3.00    4.90
  -6   7   4   -1.70    5.70
   5  -7  -4   11.50    6.20
  -5   7   4   20.10    8.20
  -5   7   4   13.10   10.40
   4  -7  -4   63.89   11.50
  -4   7   4   53.19   12.10
   3  -7  -4  347.57   26.90
  -3   7   4  330.07   19.40
   2  -7  -4  196.48   20.30
  -2   7   4  195.98   20.20
  -2   7   4  191.18   10.90
   1  -7  -4  359.76   29.50
  -1   7   4  375.76   19.70
  -1   7   4  405.76   31.40
   0  -7  -4   84.29   15.20
   0   7   4   87.39   17.00
  -1  -7  -4   84.59    9.40
  -1  -7  -4   98.69   17.50
   1   7   4   84.79   17.30
   1   7   4  102.79   18.00
  -2  -7  -4   91.59   16.70
  -2  -7  -4  120.39   11.00
   2   7   4   99.99   19.90
   2   7   4  105.19   19.70
  -3  -7  -4   23.70    5.80
  -3  -7  -4   10.50    7.90
   3   7   4   25.40   11.30
   3   7   4   13.10    9.70
  -4  -7  -4   23.40   10.50
  -4  -7  -4    8.90    6.10
   4   7   4    8.50    8.50
   4   7   4   -4.80    9.30
  -5  -7  -4   30.00   11.00
   5   7   4   10.70   11.90
   5   7   4    9.70    9.70
  -6  -7  -4  246.18   39.00
  -6  -7  -4  242.78   21.90
   6   7   4  288.67   32.00
   6   7   4  270.57   33.20
  -7  -7  -4   19.40   17.20
   7   7   4   17.60   12.40
 -10   8   4   -0.20    6.50
   9  -8  -4   39.10    5.60
   9  -8  -4   49.40    5.70
  -9   8   4   48.90   11.10
   8  -8  -4   53.49    8.60
  -8   8   4   41.50    9.90
   7  -8  -4   65.99   11.20
  -7   8   4   81.49   14.60
   6  -8  -4  568.94   36.30
  -6   8   4  516.75   35.50
  -6   8   4  578.14   39.20
   5  -8  -4    1.60    4.90
  -5   8   4   -0.40    9.90
  -5   8   4    9.80    7.70
  -5   8   4    9.30   10.20
   4  -8  -4   24.30    8.60
  -4   8   4   21.50    6.00
  -4   8   4   10.00    8.10
   3  -8  -4  804.62   49.60
  -3   8   4  766.02   36.00
  -3   8   4  726.93   51.29
   2  -8  -4 1485.75   83.49
  -2   8   4 1534.65   85.49
   1  -8  -4  536.25   43.20
  -1   8   4  562.14   41.70
   0  -8  -4    3.00    8.20
   0   8   4    3.90    6.50
   0   8   4   -3.90    6.40
  -1  -8  -4  728.43   48.20
  -1  -8  -4  617.04   35.90
   1   8   4  654.63   48.30
   1   8   4  613.34   46.10
  -2  -8  -4  763.12   51.79
  -2  -8  -4  777.82   41.10
   2   8   4  744.73   54.29
  -3  -8  -4  131.49   22.20
   3   8   4  120.99   22.40
   3   8   4  101.79   21.30
  -4  -8  -4   52.79   15.10
  -4  -8  -4   55.69   10.70
   4   8   4   28.70   13.90
   4   8   4   64.99   17.00
  -5  -8  -4  203.78   17.80
  -5  -8  -4  152.48   24.60
   5   8   4  160.18   28.10
   6   8   4   -8.40    7.70
 -10   9   4   -6.00    5.70
  -9   9   4    5.40    5.50
   8  -9  -4    4.90    5.50
  -8   9   4    4.50    5.30
   7  -9  -4   29.30    9.10
  -7   9   4   14.00    9.10
  -7   9   4   30.90    7.10
   6  -9  -4    4.50    5.90
  -6   9   4    8.80    5.80
  -6   9   4   41.20   14.20
  -6   9   4   -1.50    2.90
  -6   9   4   19.30    9.90
  -6   9   4    5.20    7.30
   5  -9  -4   25.50    8.20
  -5   9   4   14.30   10.30
  -5   9   4   22.00    4.30
  -5   9   4   36.90    9.20
  -5   9   4   25.00    6.80
   4  -9  -4  164.58   22.30
  -4   9   4  168.98   18.00
  -4   9   4  205.08   23.30
   3  -9  -4   82.99   16.00
  -3   9   4   73.59   17.00
  -3   9   4   73.99   14.20
   2  -9  -4   12.70    9.40
  -2   9   4   18.50    9.10
  -2   9   4   32.30   14.60
   1  -9  -4  156.48   23.00
  -1   9   4  133.89   22.70
  -1   9   4  156.38   24.00
   0  -9  -4  230.48   26.50
   0   9   4  308.47   30.80
   0   9   4  221.28   26.10
  -1  -9  -4    0.70    5.00
  -1  -9  -4   10.20    8.70
   1   9   4    9.90    8.60
   1   9   4    6.90    9.40
  -2  -9  -4   59.49   15.90
   2   9   4   95.79   20.30
   2   9   4   79.29   19.10
  -3  -9  -4   30.40   12.40
   3   9   4    2.10    7.00
   3   9   4   12.40   10.90
  -4  -9  -4    7.30   10.20
  -4  -9  -4   -0.20    4.80
   4   9   4    5.30   11.30
   4   9   4   -2.50    9.00
  -5  -9  -4    4.90   10.20
   5   9   4   26.10   14.30
   5   9   4   16.50   12.80
   6   9   4   25.00   26.50
   9 -10  -4   23.00    6.40
  -9  10   4   30.60    7.10
   8 -10  -4   13.10    6.10
  -8  10   4   15.80    5.20
   7 -10  -4   40.50   11.30
  -7  10   4   57.59    8.00
  -7  10   4   52.29   14.00
  -7  10   4   89.29   17.60
   6 -10  -4   -1.50    6.10
  -6  10   4    3.90    5.40
  -6  10   4   13.90   11.30
  -6  10   4    7.00    9.50
  -6  10   4    5.10    5.40
  -6  10   4    2.90    3.00
   5 -10  -4   -3.10    5.60
  -5  10   4   -1.20    5.50
  -5  10   4   -8.40    5.50
   4 -10  -4   15.40    8.30
  -4  10   4   17.10    7.70
   3 -10  -4    6.80    8.20
  -3  10   4   10.50    7.40
  -3  10   4   17.90   10.20
   2 -10  -4   75.69   17.00
  -2  10   4   97.09   17.70
  -2  10   4  108.79   21.60
   1 -10  -4   -2.40    6.60
  -1  10   4   10.90    8.70
  -1  10   4   17.40    9.40
   0 -10  -4    0.60    7.70
   0  10   4   -8.20    8.00
   0  10   4    6.30    7.80
  -1 -10  -4   24.60   11.10
   1  10   4    8.10    7.90
   1  10   4   24.80   13.70
  -2 -10  -4   42.50   15.10
   2  10   4   35.90   15.10
  -3 -10  -4   17.70    6.10
  -3 -10  -4   16.10   11.60
   3  10   4   27.40   12.50
   3  10   4    7.20   10.20
  -4 -10  -4   -7.00    7.50
   4  10   4   25.70   13.00
   4  10   4   16.50   11.00
   7 -11  -4    9.10    9.20
  -7  11   4  -23.80    9.00
  -7  11   4    6.00    5.50
   6 -11  -4   13.10    7.70
  -6  11   4    8.40   10.00
  -6  11   4    4.10    5.60
  -6  11   4   -2.60    9.80
   5 -11  -4    1.60    5.80
  -5  11   4   -4.00    5.80
  -5  11   4    1.30    7.90
   4 -11  -4   14.40    9.60
  -4  11   4   37.90   10.90
   3 -11  -4    0.20    9.70
  -3  11   4   22.50    8.40
  -3  11   4   21.20   11.40
   2 -11  -4  219.78   26.20
  -2  11   4  129.09   21.20
  -2  11   4  144.39   27.10
   1 -11  -4  -16.90    7.50
  -1  11   4   -0.80   10.60
  -1  11   4   -7.20    5.80
   0 -11  -4   11.40    9.90
   0  11   4   -8.60   11.00
   0  11   4   -2.10    7.00
  -1 -11  -4    5.20   11.70
   1  11   4   12.10   10.70
   1  11   4   18.20   14.70
  -2 -11  -4  -12.90    9.60
   2  11   4   24.90   13.10
   2  11   4   -8.10    6.80
  -3 -11  -4   25.50   13.10
   3  11   4  -10.60    8.10
   5 -12  -4  -13.90    5.60
  -5  12   4  -15.40   10.00
  -5  12   4   15.90    9.10
   4 -12  -4    5.60    8.90
  -4  12   4    0.00    6.90
   3 -12  -4   79.79   19.10
   2 -12  -4  266.17   32.40
  -2  12   4  252.07   29.20
   1 -12  -4   14.00   11.70
  -1  12   4   -0.60   12.90
  -1  12   4   -3.90    7.90
   0 -12  -4   15.60   12.80
   0  12   4   17.50   13.60
   0  12   4   15.00   11.20
   1  13  -5   26.00   14.60
   1  13  -5    8.90   11.80
  -1 -13   5    5.90   13.00
   0  13  -5   44.00   17.30
   0  13  -5   25.00   12.10
   0 -13   5    8.00   12.80
  -1  13  -5   65.09   21.30
  -1  13  -5  102.79   21.20
   1 -13   5  108.09   22.60
  -2  13  -5    2.90   13.90
  -2  13  -5    2.70   10.40
   2 -13   5    3.80   10.60
  -3  13  -5   28.40   12.50
  -3  13  -5    2.70   11.70
   3 -13   5   31.00   14.10
  -4  13  -5    1.20    8.60
  -4  13  -5  -13.30    9.30
   4 -13   5   -4.50    9.50
   5 -13   5    2.60    7.50
   3  12  -5  -16.00   11.40
  -3 -12   5    6.10   11.00
   2  12  -5    4.20   10.10
   2  12  -5   23.00   16.40
  -2 -12   5   -5.10    9.20
   1  12  -5   -0.20    8.30
   1  12  -5   49.50   16.10
  -1 -12   5    2.80    7.80
   0  12  -5   17.00   11.50
   0  12  -5    0.30   10.90
   0 -12   5    3.00    9.90
  -1  12  -5   17.30   15.20
  -1  12  -5   31.50   12.70
   1 -12   5   35.40   14.80
  -2  12  -5   36.60   14.30
  -2  12  -5    6.20    9.40
   2 -12   5   17.80   11.90
  -3  12  -5   27.20   10.60
  -3  12  -5   51.59   17.50
   3 -12   5   14.70   10.20
  -4  12  -5   57.69   13.20
  -4  12  -5   62.49   18.30
   5 -12   5   67.09   15.80
   6 -12   5    0.70    8.20
  -7  12  -5   30.10    7.50
   7 -12   5   40.40   13.00
   5  11  -5   79.59   22.90
  -5 -11   5   46.00   17.50
   4  11  -5   11.20   12.60
   4  11  -5    5.20   18.20
  -4 -11   5   28.70   14.40
   3  11  -5   16.90   14.00
   3  11  -5   30.10   13.70
  -3 -11   5   15.60   11.20
  -3 -11   5   38.20    5.80
  -3 -11   5   18.30    8.80
   2  11  -5   28.90   15.10
   2  11  -5   49.00   18.70
  -2 -11   5   14.60    9.40
   1  11  -5   11.20   12.30
   1  11  -5   15.90   12.30
  -1 -11   5    4.30    9.20
   0  11  -5    3.10    9.10
   0  11  -5    5.30   11.80
   0 -11   5   17.40   10.70
  -1  11  -5   15.40    9.70
  -1  11  -5   -1.70   10.50
   1 -11   5   21.90   12.00
  -2  11  -5   69.89   18.40
  -2  11  -5   55.69   15.20
  -3  11  -5   -0.70    6.00
  -3  11  -5   10.80    9.20
   3 -11   5    3.20    8.30
  -4  11  -5   40.90   12.20
   4 -11   5   19.60   10.80
   5 -11   5  -10.10   11.40
   5 -11   5    6.60    8.30
  -6  11  -5  -13.00    5.00
   6 -11   5   -8.30    6.50
  -7  11  -5   20.20    7.20
   7 -11   5   45.20   11.60
  -8  11  -5   23.70    6.70
   6  10  -5  100.69   27.30
   5  10  -5   23.70   15.40
   5  10  -5   37.30   17.10
   4  10  -5    5.10    8.90
   4  10  -5   14.90    9.80
  -4 -10   5    3.90    4.30
  -4 -10   5   10.60    9.30
   3  10  -5   44.50   15.50
   3  10  -5   13.80    9.40
  -3 -10   5   -1.70    8.50
   2  10  -5   14.20   12.50
  -2 -10   5   18.60    3.90
  -2 -10   5    5.40    5.50
  -2 -10   5   30.30   12.80
   1  10  -5   70.39   16.70
   1  10  -5   48.00   16.90
  -1 -10   5   39.00   13.80
   0  10  -5  104.99   21.60
   0  10  -5   83.49   20.00
   0 -10   5  134.29   23.20
  -1  10  -5   24.40   10.10
  -1  10  -5   22.40   11.60
   1 -10   5    0.40    8.50
  -2  10  -5   27.80   11.90
  -2  10  -5    8.10    8.00
   2 -10   5   28.70   11.50
  -3  10  -5   19.10    8.60
  -3  10  -5   15.60    9.60
   3 -10   5   29.90   11.70
  -4  10  -5   62.19   12.20
   4 -10   5   58.19   14.30
  -5  10  -5  138.89   13.10
   5 -10   5  116.29   19.60
  -6  10  -5   30.90    6.90
   6 -10   5   39.60   11.40
   6 -10   5   30.70   11.60
   7 -10   5    8.80    7.30
  -8  10  -5   16.00    6.40
  -9  10  -5    0.40    4.90
   9 -10   5   -7.30    5.10
   7   9  -5  -14.70   10.50
   6   9  -5   -4.60   11.30
   6   9  -5    9.60   12.40
  -6  -9   5   13.20   10.00
   5   9  -5   -1.80    9.00
  -5  -9   5    5.70    8.40
  -5  -9   5   10.90    5.90
   4   9  -5   -4.40    7.90
   4   9  -5   10.90   10.70
  -4  -9   5    5.60    8.40
   3   9  -5   12.70   12.70
   3   9  -5   49.90   17.30
  -3  -9   5   32.40    6.40
  -3  -9   5   16.50   11.60
   2   9  -5   35.20   20.70
   2   9  -5   37.40   13.10
  -2  -9   5   31.00   12.40
  -2  -9   5   38.80    6.20
  -2  -9   5   57.49   12.10
   1   9  -5    1.30    6.20
   1   9  -5   -3.40    8.10
  -1  -9   5    4.20    3.00
  -1  -9   5   -3.00    7.30
  -1  -9   5    2.90    2.20
   0   9  -5   90.99   18.90
   0   9  -5   64.49   15.50
   0  -9   5   81.19   17.50
  -1   9  -5   35.90   11.70
  -1   9  -5   47.50   14.50
   1  -9   5   26.30   11.00
  -2   9  -5   42.30   11.60
  -2   9  -5   30.90   13.10
   2  -9   5   37.00   12.30
  -3   9  -5  100.59   19.70
  -3   9  -5   82.19   20.90
   3  -9   5   90.29   17.00
  -4   9  -5   13.30    5.60
  -4   9  -5   12.20    6.10
   4  -9   5    2.90    6.00
  -5   9  -5  143.39   11.90
   5  -9   5  104.09   17.60
   5  -9   5  135.09   21.50
  -6   9  -5    0.80    3.20
   6  -9   5   -0.80    5.60
  -7   9  -5   11.50    4.90
   7  -9   5   -0.60    6.40
  -8   9  -5   11.60    5.70
  -9   9  -5    6.50    5.10
   9  -9   5   -4.00    4.80
 -10   9  -5   12.30    6.90
  10  -9   5    8.70    3.90
   8   8  -5   -1.90   13.00
   7   8  -5   10.70   14.50
  -7  -8   5    0.80    8.20
   6   8  -5   89.39   25.90
   6   8  -5  223.38   35.60
  -6  -8   5  148.99   24.10
   5   8  -5    1.70    9.10
   5   8  -5   -7.80    8.10
  -5  -8   5   -5.90    6.60
   4   8  -5   31.00   14.00
   4   8  -5   28.60   12.80
  -4  -8   5   20.10   11.10
  -4  -8   5   20.50    6.40
   3   8  -5   -1.00    7.70
  -3  -8   5    2.20    7.60
   2   8  -5   45.10   14.90
   2   8  -5   70.49   18.10
  -2  -8   5   62.99   14.40
   1   8  -5  130.89   22.00
   1   8  -5   95.39   18.20
  -1  -8   5   71.49   15.60
  -1  -8   5   92.19   10.80
   0   8  -5   29.60   10.20
   0   8  -5   56.59   15.00
   0  -8   5   42.90   12.60
  -1   8  -5   98.39   16.30
  -1   8  -5   82.99   17.20
   1  -8   5   87.29   17.20
  -2   8  -5   77.69   15.50
  -2   8  -5   84.99   17.70
   2  -8   5   59.59   13.30
  -3   8  -5   96.29   13.20
  -3   8  -5  100.39   18.40
  -3   8  -5  101.89   11.80
   3  -8   5   99.79   17.00
  -4   8  -5  408.96   26.50
  -4   8  -5  463.85   25.00
   4  -8   5  378.56   31.30
  -5   8  -5    7.50    4.10
   5  -8   5    2.40    7.40
   5  -8   5    3.00    6.40
  -6   8  -5    2.60    3.50
   6  -8   5   -2.60    4.60
  -7   8  -5    3.40    4.20
   7  -8   5    4.00    5.10
  -8   8  -5   -4.50    3.40
   8  -8   5   -6.80    4.00
  -9   8  -5   11.00    6.10
   9  -8   5    6.80    4.40
 -10   8  -5    7.00    6.10
   9   7  -5   21.80   14.90
   8   7  -5   28.00   16.10
   7   7  -5   35.00   14.00
   7   7  -5   22.40   14.50
  -7  -7   5   30.20    9.60
  -7  -7   5   41.00   13.50
   6   7  -5  265.37   34.40
   6   7  -5  251.47   29.80
  -6  -7   5  255.07   27.40
   5   7  -5  139.59   26.60
   5   7  -5   89.19   19.70
  -5  -7   5  112.69   19.80
   4   7  -5   11.10    9.20
   4   7  -5   13.20   10.30
  -4  -7   5   -4.00    5.70
  -4  -7   5    3.70    7.80
   3   7  -5  575.64   44.60
  -3  -7   5  566.14   41.30
  -3  -7   5  544.35   40.00
   2   7  -5   21.20   10.80
   2   7  -5   20.50    8.70
  -2  -7   5   14.50    8.30
  -2  -7   5   14.20    8.50
   1   7  -5   44.30   13.30
   1   7  -5   51.19   12.40
  -1  -7   5   82.59   16.80
  -1  -7   5   62.49   13.80
  -1  -7   5   44.20   10.00
   0   7  -5  472.55   37.10
   0   7  -5  457.45   34.00
   0  -7   5  466.15   33.60
   0  -7   5  497.05   24.60
   0  -7   5  508.35   36.20
  -1   7  -5 1983.40  108.09
  -1   7  -5 2076.99  104.49
   1  -7   5 2089.99  106.89
   1  -7   5 2076.89   92.99
   1  -7   5 2073.69  102.29
  -2   7  -5 1036.90   61.09
  -2   7  -5 1231.58   60.49
  -2   7  -5 1125.19   67.29
   2  -7   5 1262.27   54.89
   2  -7   5 1189.28   66.59
  -3   7  -5  282.67   21.70
  -3   7  -5  304.17   18.60
   3  -7   5  272.77   24.40
  -4   7  -5   87.09    8.90
   4  -7   5   50.39   11.30
   4  -7   5   80.89   14.90
  -5   7  -5 2247.78  107.39
   5  -7   5 2282.07  114.39
   5  -7   5 2318.57  115.49
  -6   7  -5   39.50    7.50
   6  -7   5   40.60   10.10
   6  -7   5   38.50    9.80
  -7   7  -5  101.09   13.60
   7  -7   5  123.79   14.40
   7  -7   5  113.29   14.10
  -8   7  -5  266.47   21.80
   8  -7   5  262.17   25.40
   8  -7   5  284.07   20.60
   9  -7   5   64.79    8.30
   9  -7   5   54.29    7.90
 -10   7  -5   29.60    9.80
 -11   7  -5   18.70    7.90
   9   6  -5   -0.80   10.50
   8   6  -5   79.69   19.50
  -8  -6   5   85.29   16.30
  -8  -6   5   75.39   15.10
   7   6  -5   71.59   20.70
  -7  -6   5   72.29   15.40
   6   6  -5    8.80    8.00
   6   6  -5   -5.70    8.60
  -6  -6   5   -0.70    6.00
  -6  -6   5    6.80    7.50
   5   6  -5  155.18   26.30
   5   6  -5  151.78   23.10
  -5  -6   5  106.19   18.70
  -5  -6   5  154.08   24.20
   4   6  -5  120.89   19.30
   4   6  -5   85.39   16.50
  -4  -6   5  121.79   18.40
  -4  -6   5   86.99   15.50
   3   6  -5   -6.70    4.50
   3   6  -5    5.80    7.60
  -3  -6   5    2.70    5.60
  -3  -6   5   -3.60    5.60
   2   6  -5    3.80    6.70
   2   6  -5    3.00    5.60
  -2  -6   5    7.20    6.50
  -2  -6   5    3.30    5.70
   1   6  -5  171.48   19.70
   1   6  -5  172.88   19.60
  -1  -6   5  221.88   20.80
  -1  -6   5  196.38   19.10
  -1  -6   5  173.58   20.20
   0   6  -5 1536.15   81.79
   0   6  -5 1476.15   79.59
   0  -6   5 1405.76   76.29
   0  -6   5 1575.94   81.29
   0  -6   5 1573.34   71.09
  -1   6  -5   37.40    9.60
  -1   6  -5   33.30   11.30
   1  -6   5   29.20    7.60
   1  -6   5   28.80    3.90
   1  -6   5   30.70    9.50
  -2   6  -5  213.78   21.00
  -2   6  -5  200.28   17.20
  -2   6  -5  201.88   15.10
   2  -6   5  216.88   16.80
   2  -6   5  221.48   20.70
   2  -6   5  222.28   12.90
  -3   6  -5  116.99   11.60
  -3   6  -5   77.09    8.00
   3  -6   5   84.89   13.90
   3  -6   5   82.79    8.30
   3  -6   5   88.49   15.40
   3  -6   5   85.89    9.10
  -4   6  -5  615.64   33.40
   4  -6   5  641.84   39.20
   4  -6   5  649.54   39.90
  -5   6  -5   88.49    9.50
   5  -6   5   71.79   12.30
   5  -6   5   87.79   13.60
  -6   6  -5  287.77   20.20
   6  -6   5  268.07   21.60
   6  -6   5  270.67   20.50
  -7   6  -5   37.10    8.50
   7  -6   5   43.10    8.80
   7  -6   5   47.30    8.70
  -8   6  -5   22.40    7.70
   8  -6   5   11.00    6.90
   8  -6   5   25.00    5.80
  -9   6  -5   25.60    8.50
   9  -6   5   23.80    4.30
   9  -6   5   20.20    4.70
 -10   6  -5   21.20    8.50
 -11   6  -5    1.50    6.50
  10   5  -5    0.70   11.70
   9   5  -5   83.09   20.90
  -9  -5   5   93.19   17.10
   8   5  -5   12.40    8.00
   8   5  -5    3.70    9.70
  -8  -5   5   -6.50    5.70
   7   5  -5    6.20    9.70
   7   5  -5   13.40    8.20
  -7  -5   5   14.10    7.90
  -7  -5   5    9.50    8.60
   6   5  -5   22.00   10.10
   6   5  -5    9.90   10.00
  -6  -5   5   18.70    8.00
  -6  -5   5   18.30   10.00
   5   5  -5  199.88   21.70
   5   5  -5  191.68   25.50
  -5  -5   5  179.98   21.20
  -5  -5   5  171.98   20.10
   4   5  -5   41.10   13.50
  -4  -5   5   28.30    8.50
  -4  -5   5   27.90    9.50
   3   5  -5   -3.90    5.50
   3   5  -5   -7.00    4.70
  -3  -5   5    4.10    6.20
  -3  -5   5   -0.30    4.40
   2   5  -5   -1.00    6.10
   2   5  -5   22.20    8.00
  -2  -5   5    4.30    5.90
  -2  -5   5   -0.70    4.80
   1   5  -5 1216.28   64.99
   1   5  -5 1119.09   64.19
  -1  -5   5 1234.28   64.49
  -1  -5   5 1133.79   64.49
  -1  -5   5 1141.79   62.69
   0   5  -5 1322.87   70.19
   0   5  -5 1337.87   72.59
   0  -5   5 1391.06   72.09
   0  -5   5 1360.26   69.49
   0  -5   5 1344.57   65.59
  -1   5  -5   -0.10    5.00
  -1   5  -5    6.10    5.20
  -1   5  -5   -1.50    5.40
   1  -5   5    4.80    4.00
   1  -5   5    6.50    5.90
   1  -5   5   -1.90    2.00
  -2   5  -5   24.70    6.90
  -2   5  -5   29.60    5.50
   2  -5   5   38.70    9.90
   2  -5   5   37.40    9.50
   2  -5   5   18.20    5.60
  -3   5  -5  543.05   28.70
  -3   5  -5  533.25   30.30
   3  -5   5  540.95   34.70
   3  -5   5  518.95   28.60
   3  -5   5  528.65   33.70
   3  -5   5  530.65   28.00
  -4   5  -5  579.64   30.60
   4  -5   5  509.35   33.20
   4  -5   5  589.94   35.50
  -5   5  -5  207.28   15.70
   5  -5   5  192.98   16.40
   5  -5   5  197.18   17.90
  -6   5  -5  252.67   18.90
   6  -5   5  261.07   20.20
   6  -5   5  243.68   18.50
  -7   5  -5    6.60    5.00
   7  -5   5   18.30    5.40
   7  -5   5   16.30    5.80
  -8   5  -5  126.89   15.10
   8  -5   5  139.99   11.50
  -9   5  -5  194.18   19.10
   9  -5   5  183.68   12.10
   9  -5   5  201.38   13.00
 -10   5  -5   -3.20    4.20
 -11   5  -5    8.20    7.40
  10   4  -5   73.09   20.60
 -10  -4   5   60.69   15.50
   9   4  -5   15.80   14.00
  -9  -4   5   18.50   11.30
  -9  -4   5    1.00    5.60
   8   4  -5  -11.80    8.50
  -8  -4   5  -10.30    6.10
  -8  -4   5   -0.70    5.20
   7   4  -5   -1.70    5.50
   7   4  -5    0.20    8.20
  -7  -4   5    7.00    8.30
  -7  -4   5    1.60    5.80
   6   4  -5   33.40    9.90
   6   4  -5   20.00   13.10
  -6  -4   5   24.70   10.20
  -6  -4   5   24.70    8.50
   5   4  -5   29.50    9.50
   5   4  -5   46.50   14.50
  -5  -4   5   26.70    8.30
  -5  -4   5   36.60    9.70
   4   4  -5   31.80    9.30
   4   4  -5   32.60   11.90
  -4  -4   5   11.90    6.20
  -4  -4   5   29.30    8.70
   3   4  -5  216.88   19.90
   3   4  -5  194.98   21.70
  -3  -4   5  198.88   20.00
  -3  -4   5  198.08   18.50
   2   4  -5  461.35   29.80
   2   4  -5  372.76   29.50
  -2  -4   5  416.66   28.30
  -2  -4   5  370.26   28.50
   1   4  -5    1.90    5.20
   1   4  -5   -2.30    4.90
  -1  -4   5   10.40    8.60
  -1  -4   5    1.30    3.90
  -1  -4   5    1.00    5.80
   0   4  -5 1204.28   63.59
   0  -4   5 1357.96   65.49
   0  -4   5 1150.38   58.59
   0  -4   5 1166.78   62.09
  -1   4  -5    0.00    4.40
  -1   4  -5    0.90    4.10
   1  -4   5    0.80    2.40
   1  -4   5   -1.70    4.10
   1  -4   5    0.40    5.50
   1  -4   5   -0.60    4.50
  -2   4  -5 1221.48   58.09
  -2   4  -5 1221.68   61.39
   2  -4   5 1183.18   62.79
   2  -4   5 1248.88   63.89
   2  -4   5 1196.58   57.69
   2  -4   5 1206.48   59.09
  -3   4  -5 1028.60   48.00
   3  -4   5 1004.70   53.49
   3  -4   5 1022.90   51.39
   3  -4   5  838.72   47.60
  -4   4  -5  340.07   20.90
   4  -4   5  322.87   21.90
   4  -4   5  335.17   24.10
   4  -4   5  334.57   21.60
  -5   4  -5  190.38   15.20
   5  -4   5  172.18   16.60
  -6   4  -5   -2.30    3.10
   6  -4   5    2.90    3.70
   6  -4   5   -2.50    3.50
  -7   4  -5   66.39   10.90
   7  -4   5   75.79    8.80
   7  -4   5   75.79   11.00
  -8   4  -5   52.29   10.60
   8  -4   5   73.49    8.10
  -9   4  -5   95.39   14.70
   9  -4   5   80.59    7.60
   9  -4   5   95.99    9.20
 -10   4  -5   14.00    7.90
 -11   4  -5    1.00    6.40
  11   3  -5    9.70   13.70
 -11  -3   5   12.20    8.50
  10   3  -5   -0.90   11.70
 -10  -3   5    8.10    9.00
 -10  -3   5  -11.60    8.20
   9   3  -5   22.80   16.70
  -9  -3   5    8.80    6.70
   8   3  -5   22.00   12.50
  -8  -3   5   13.50   11.70
  -8  -3   5   13.60    6.60
   7   3  -5   15.30   10.70
   7   3  -5    4.80    5.90
  -7  -3   5   16.20    6.90
  -7  -3   5    4.40    6.90
   6   3  -5   37.00   13.40
   6   3  -5   36.70   10.20
  -6  -3   5   40.70    9.00
  -6  -3   5   28.80    9.20
   5   3  -5  101.09   17.30
   5   3  -5   49.90   16.60
  -5  -3   5   99.19   17.60
  -5  -3   5   69.99   11.70
   4   3  -5   98.39   16.80
   4   3  -5  107.49   14.80
  -4  -3   5  124.39   15.80
  -4  -3   5  112.49   13.30
   3   3  -5  145.59   19.70
   3   3  -5  139.09   15.60
  -3  -3   5  135.49   16.40
  -3  -3   5  138.39   14.60
   2   3  -5  179.68   18.90
   2   3  -5  185.58   17.00
  -2  -3   5  171.28   19.10
  -2  -3   5  196.08   16.70
   1   3  -5  132.69   15.60
  -1  -3   5  153.98   14.60
  -1  -3   5  124.19   14.00
   0   3  -5  149.79   15.90
   0   3  -5  178.58   18.50
   0  -3   5  159.88   15.00
   0  -3   5  173.78   16.00
   0  -3   5  140.99   14.50
  -1   3  -5 1529.55   77.69
  -1   3  -5 1597.84   75.29
   1  -3   5 1657.43   79.89
   1  -3   5 1457.45   75.99
   1  -3   5 1692.93   78.29
  -2   3  -5 1025.40   47.70
  -2   3  -5  946.01   51.59
  -2   3  -5 1051.09   52.09
   2  -3   5  960.90   48.90
   2  -3   5  809.62   48.10
   2  -3   5 1043.20   50.79
  -3   3  -5    3.90    3.20
  -3   3  -5    8.60    5.60
   3  -3   5    5.20    4.10
   3  -3   5    0.20    3.10
   3  -3   5    3.50    4.90
  -4   3  -5  453.15   31.20
  -4   3  -5  481.75   29.20
   4  -3   5  501.55   30.70
   4  -3   5  483.05   28.10
   4  -3   5  460.55   27.60
  -5   3  -5  124.49   13.00
  -5   3  -5  140.09   12.60
   5  -3   5  145.99   12.30
  -6   3  -5   99.39   11.70
  -6   3  -5   90.99   11.10
   6  -3   5  119.19   11.20
   6  -3   5  108.19   10.40
  -7   3  -5  112.89   15.00
  -7   3  -5  105.39   12.30
   7  -3   5  121.79   11.10
   7  -3   5  107.79   12.20
  -8   3  -5   73.89   11.00
  -8   3  -5   77.79   13.00
   8  -3   5   79.49    9.10
   8  -3   5   88.89   12.70
  -9   3  -5   30.20    8.60
   9  -3   5   16.30    8.70
   9  -3   5   13.80    4.50
 -10   3  -5  150.98   30.10
  10  -3   5  193.08   12.00
  10  -3   5  212.68   12.80
  10  -3   5  200.88   20.80
 -11   3  -5   14.10    8.50
  11  -3   5   23.80   10.00
  11   2  -5   62.49   20.00
 -11  -2   5   73.89   10.30
 -11  -2   5   50.19   15.70
  10   2  -5   18.20   15.20
 -10  -2   5   24.00    6.40
 -10  -2   5   21.60    7.60
   9   2  -5  409.86   41.60
  -9  -2   5  263.77   29.50
  -9  -2   5  286.37   21.70
  -9  -2   5  330.37   25.00
   8   2  -5   33.10   13.40
  -8  -2   5   37.20   11.50
  -8  -2   5   51.59    9.20
   7   2  -5  357.06   32.50
  -7  -2   5  271.87   22.00
  -7  -2   5  371.86   28.90
   6   2  -5  437.16   31.80
  -6  -2   5  347.07   25.00
   5   2  -5 2593.64  116.39
   5   2  -5 2003.60  111.49
  -5  -2   5 2123.39  110.59
  -5  -2   5 2539.55  116.39
   4   2  -5 2238.28  112.59
  -4  -2   5 2546.85  115.99
  -4  -2   5 2214.28  111.09
   3   2  -5   25.20    9.60
  -3  -2   5   18.50    6.00
  -3  -2   5   14.30    7.00
   2   2  -5 1704.63   88.19
  -2  -2   5 1754.52   88.09
  -2  -2   5 1846.92   86.29
   1   2  -5 4906.51  231.48
  -1  -2   5 5310.37  229.38
  -1  -2   5 4731.53  230.18
  -1  -2   5 5127.39  230.28
  -1   2  -5  800.72   45.40
  -1   2  -5  773.22   42.40
  -1   2  -5  855.21   40.90
   1  -2   5  770.62   43.50
   1  -2   5  798.62   41.90
   1  -2   5  868.91   40.40
  -2   2  -5  401.36   22.20
  -2   2  -5  393.76   24.00
   2  -2   5  396.86   27.40
   2  -2   5  395.46   21.90
   2  -2   5  380.36   23.20
  -3   2  -5   16.70    5.40
  -3   2  -5   14.20    4.60
   3  -2   5   12.60    4.50
   3  -2   5   16.80    5.30
  -4   2  -5 2983.00  138.59
  -4   2  -5 2890.51  137.79
   4  -2   5 2931.91  137.89
   4  -2   5 3043.70  139.09
  -5   2  -5  975.20   51.69
  -5   2  -5  990.20   51.39
   5  -2   5  972.00   50.29
  -6   2  -5   35.80    7.70
  -6   2  -5   47.80    9.40
   6  -2   5   45.10    8.60
   6  -2   5   42.70    7.50
  -7   2  -5   65.99   11.50
  -7   2  -5   66.29   10.00
   7  -2   5   62.69   12.20
   7  -2   5   54.49    8.40
  -8   2  -5   31.80    9.20
  -8   2  -5   20.90    6.10
   8  -2   5   10.70    7.10
   8  -2   5   31.20    6.40
  -9   2  -5  194.08   25.60
  -9   2  -5  164.98   15.00
   9  -2   5  145.59   19.10
 -10   2  -5   97.89   15.60
 -10   2  -5   65.99    9.40
  10  -2   5   72.79   13.90
  10  -2   5   78.29    9.20
 -11   2  -5   49.50   13.80
  11  -2   5   48.80   13.50
  11   1  -5    2.90   11.20
 -11  -1   5   10.70    8.90
  10   1  -5    1.60   10.50
 -10  -1   5    3.20    2.90
 -10  -1   5    9.30    3.80
   9   1  -5   54.39   16.10
  -9  -1   5   56.39    7.70
  -9  -1   5   76.79   16.80
  -9  -1   5   73.79   10.20
   8   1  -5   42.60   15.40
  -8  -1   5   41.60    7.30
  -8  -1   5   40.80    7.80
  -8  -1   5   35.80   10.80
   7   1  -5   -1.70    7.30
  -7  -1   5   -1.50    2.90
  -7  -1   5   -1.20    6.80
  -7  -1   5   -1.60    3.60
   6   1  -5  302.07   27.20
  -6  -1   5  203.48   16.40
  -6  -1   5  202.98   15.60
   5   1  -5   82.19   14.90
  -5  -1   5   70.99    9.60
  -5  -1   5   64.09    9.40
  -5  -1   5  124.29   16.10
   4   1  -5    0.00    5.60
  -4  -1   5   -4.70    3.30
  -4  -1   5    0.10    5.70
  -4  -1   5   -2.20    3.10
  -3  -1   5  679.33   37.80
  -3  -1   5  740.33   37.50
   2   1  -5 3629.64  165.98
   2   1  -5 3437.46  168.38
  -2  -1   5 3737.63  168.38
   1   1  -5   17.30    5.80
   1   1  -5   22.30    8.70
  -1  -1   5   27.00    8.20
  -1  -1   5   23.60    5.60
  -1  -1   5   17.10   12.80
   0   1  -5 4261.17  203.68
   0   1  -5 4499.95  199.98
   0   1  -5 4340.77  200.88
   0  -1   5 4819.52  199.98
   0  -1   5 4199.78  199.08
   0  -1   5 4214.08  202.38
  -1   1  -5   -2.20    3.90
   1  -1   5   -1.20    3.90
   1  -1   5    0.60    7.60
   1  -1   5    2.20    2.90
  -2   1  -5    3.20    3.30
  -2   1  -5   -1.10    3.40
   2  -1   5    2.40    3.40
   2  -1   5   -0.90    3.40
  -3   1  -5   13.60    4.70
  -3   1  -5   11.90    4.90
   3  -1   5    1.50    3.40
   3  -1   5    5.80    4.00
  -4   1  -5    7.40    4.50
  -4   1  -5   10.10    4.80
   4  -1   5    6.60    4.10
   4  -1   5    3.70    4.20
  -5   1  -5    4.10    4.20
  -5   1  -5    8.60    4.50
   5  -1   5    7.70    4.20
  -6   1  -5   62.19    9.90
  -6   1  -5   49.70    9.60
   6  -1   5   66.19    9.70
   6  -1   5   65.69   11.70
  -7   1  -5    9.90    5.60
  -7   1  -5   -0.20    3.70
   7  -1   5    3.30    5.50
   7  -1   5   -0.40    3.40
  -8   1  -5    4.70    5.80
  -8   1  -5    4.00    4.60
   8  -1   5    1.70    5.90
   8  -1   5   -1.80    3.50
  -9   1  -5  134.19   19.00
  -9   1  -5  142.89   14.80
   9  -1   5  144.29   18.70
   9  -1   5  151.18   14.50
 -10   1  -5    5.10    4.90
  10  -1   5   -1.60    6.60
 -11   1  -5   -7.80    6.60
  11  -1   5   12.30    8.60
  11   0  -5   -0.60    9.60
 -11   0   5  -16.60    5.20
  10   0  -5   11.60   11.70
 -10   0   5   10.00   10.30
   9   0  -5   61.19   17.80
  -9   0   5   57.59   13.80
   8   0  -5   82.29   18.10
  -8   0   5   61.29    5.70
  -8   0   5   76.49   14.80
  -8   0   5   64.89    6.30
   7   0  -5  170.58   22.40
  -7   0   5   86.49    7.90
  -7   0   5  162.08   18.10
  -7   0   5  103.79    8.70
   6   0  -5   -3.50    6.60
  -6   0   5    2.90    2.70
  -6   0   5    4.30    2.80
  -6   0   5   16.80    7.40
  -5   0   5  170.58   12.00
  -5   0   5  184.08   12.70
  -4   0   5   83.19    8.70
  -4   0   5   99.99    8.60
   3   0  -5   78.69    8.40
  -3   0   5   87.99    8.00
   2   0  -5  542.95   29.30
  -2   0   5  561.64   29.30
   1   0  -5  832.62   42.10
   1   0  -5  859.01   49.20
  -1   0   5  864.71   47.60
  -1   0   5  780.92   41.40
   0   0  -5  899.81   45.70
   0   0  -5  934.61   47.10
   0   0   5  894.61   45.60
   0   0   5  913.71   54.49
  -1   0  -5 2422.56  113.29
  -1   0  -5 2396.06  112.09
   1   0   5 2424.66  113.19
   1   0   5 2463.55  111.69
  -2   0  -5    1.80    3.90
   2   0   5   -5.00    2.70
   2   0   5   -0.90    2.70
  -3   0  -5   18.50    5.70
  -3   0  -5   23.50    5.60
   3   0   5   17.40    5.50
   3   0   5   14.90    4.80
  -4   0  -5  148.79   13.60
  -4   0  -5  143.79   13.50
   4   0   5  161.88   13.60
   4   0   5  163.88   14.60
  -5   0  -5   27.10    6.80
  -5   0  -5   25.40    6.50
   5   0   5   29.50    7.40
  -6   0  -5   10.10    5.30
  -6   0  -5    6.10    5.10
   6   0   5    7.00    4.70
   6   0   5   10.40    6.60
  -7   0  -5   -4.10    3.80
  -7   0  -5   -1.50    4.20
   7   0   5    6.80    6.80
   7   0   5    2.10    4.30
  -8   0  -5   11.40    6.20
  -8   0  -5   18.00    7.80
   8   0   5   24.50    9.30
   8   0   5   11.30    8.20
  -9   0  -5   18.10    7.80
   9   0   5   21.20    7.00
   9   0   5   24.00   10.00
 -10   0  -5    3.10    5.80
 -10   0  -5  -12.30    5.70
  10   0   5    0.20    8.00
 -11   0  -5   -6.30    6.60
  11   0   5   -0.50    7.80
  12  -1  -5   11.50   15.30
 -12   1   5    3.20   11.30
  11  -1  -5    1.90   10.40
  10  -1  -5   -1.30    9.20
 -10   1   5    1.20    6.50
   9  -1  -5   49.70   14.90
  -9   1   5   79.69   15.80
   8  -1  -5  379.16   33.90
   7  -1  -5   -1.50    7.20
  -7   1   5    2.60    6.50
  -6   1   5   84.59    5.60
  -6   1   5   87.69    5.80
   5  -1  -5   14.00    8.20
  -5   1   5    8.90    3.10
  -5   1   5   12.50    6.40
  -5   1   5   19.70    3.50
   4  -1  -5  184.18   19.10
   4  -1  -5  119.89    9.50
  -4   1   5  126.49    9.40
   3  -1  -5  328.97   19.70
  -3   1   5  375.46   19.90
   2  -1  -5   40.50   11.20
   2  -1  -5   56.39    7.40
  -2   1   5   74.79   12.70
  -2   1   5   55.29    7.10
   1  -1  -5  224.98   15.60
   1  -1  -5  209.78   23.60
  -1   1   5  229.98   20.00
  -1   1   5  297.07   27.40
  -1   1   5  230.28   15.50
   0  -1  -5  592.94   33.70
   0  -1  -5  628.34   33.20
   0   1   5  629.94   32.00
   0   1   5  608.34   33.00
  -1  -1  -5    2.50    4.20
  -1  -1  -5    1.30    2.90
   1   1   5    2.70    2.90
   1   1   5    5.00    4.30
  -2  -1  -5   58.99    8.90
  -2  -1  -5   46.60    7.00
   2   1   5   55.39    8.80
   2   1   5   58.69    7.60
  -3  -1  -5  233.68   16.30
  -3  -1  -5  223.98   17.30
   3   1   5  208.48   17.30
   3   1   5  224.08   17.20
  -4  -1  -5  115.49   13.00
  -4  -1  -5  116.29   11.80
   4   1   5  122.19   12.70
   4   1   5  117.29   12.80
  -5  -1  -5    1.40    3.80
  -5  -1  -5   -0.60    4.00
   5   1   5   -1.60    3.70
  -6  -1  -5    3.30    5.10
  -6  -1  -5    4.90    4.80
   6   1   5    6.10    5.20
   6   1   5    2.80    5.70
  -7  -1  -5   38.70    8.80
  -7  -1  -5   41.10    9.60
   7   1   5   28.90   11.20
   7   1   5   44.40   10.20
  -8  -1  -5   25.70    8.00
  -8  -1  -5    9.70    7.10
   8   1   5   50.69   14.00
  -9  -1  -5   -0.80    6.40
  -9  -1  -5    4.30    5.50
   9   1   5    9.80    9.50
   9   1   5   11.10    6.20
 -10  -1  -5   26.30   10.90
  10   1   5    2.10    7.90
  12  -2  -5  -21.20   13.00
 -12   2   5   -4.50    9.40
  11  -2  -5   61.49   19.70
  10  -2  -5   21.60   13.70
 -10   2   5   27.60   10.20
   9  -2  -5    4.90   11.10
  -9   2   5   13.70    7.30
   8  -2  -5  451.45   41.10
  -8   2   5  638.64   38.00
   7  -2  -5    4.90    8.70
  -7   2   5    9.80    8.20
   6  -2  -5   54.09   13.60
  -6   2   5   42.10   10.20
   5  -2  -5    5.10    2.60
   5  -2  -5    2.00    7.50
  -5   2   5    0.80    1.90
  -5   2   5    6.70    6.60
   4  -2  -5    5.00    3.10
   4  -2  -5    1.70    8.30
  -4   2   5    1.90    2.60
  -4   2   5   -2.70    5.10
   3  -2  -5  328.97   20.10
  -3   2   5  366.96   26.50
  -3   2   5  349.57   20.10
   2  -2  -5  647.14   33.10
  -2   2   5  623.84   32.90
  -2   2   5  546.35   40.50
   1  -2  -5   30.60    6.30
   1  -2  -5   18.90    9.00
  -1   2   5   31.60    6.20
  -1   2   5   21.20    6.00
   0  -2  -5   16.30    5.50
   0  -2  -5   14.60    5.50
   0   2   5   17.10    5.90
   0   2   5   18.30    4.30
  -1  -2  -5   33.20    7.20
  -1  -2  -5   21.50    4.90
   1   2   5   17.90    6.10
   1   2   5   12.00    3.70
  -2  -2  -5 1190.88   62.19
  -2  -2  -5 1177.78   58.79
   2   2   5 1285.77   63.09
   2   2   5 1192.18   59.69
  -3  -2  -5   19.10    7.00
  -3  -2  -5   12.50    4.50
   3   2   5    7.50    5.10
   3   2   5   19.00    6.80
  -4  -2  -5  400.16   27.40
  -4  -2  -5  395.16   25.60
   4   2   5  418.46   28.10
   4   2   5  411.36   27.20
  -5  -2  -5    6.70    5.80
  -5  -2  -5    3.50    4.60
   5   2   5    6.40    7.30
   5   2   5    4.90    5.50
  -6  -2  -5   40.70   10.40
  -6  -2  -5   43.10    9.50
   6   2   5   41.70   10.10
   6   2   5   48.30   12.50
  -7  -2  -5   76.79   13.80
  -7  -2  -5   60.49   12.70
   7   2   5   60.79   14.40
   7   2   5   55.49   12.10
  -8  -2  -5   40.50   10.10
  -8  -2  -5   48.00   11.70
   8   2   5   46.60   13.10
  -9  -2  -5   77.69   14.00
  -9  -2  -5   67.19   13.30
   9   2   5   68.99   19.40
 -10  -2  -5   58.09   12.90
  10   2   5   69.49   18.70
  12  -3  -5   -5.60   16.50
 -12   3   5   38.80   13.80
  11  -3  -5  692.93   54.09
  10  -3  -5  471.45   42.60
 -10   3   5  558.44   36.10
   9  -3  -5  237.08   31.80
  -9   3   5  288.07   23.70
   8  -3  -5  133.39   23.40
  -8   3   5  138.69   19.00
   7  -3  -5 3866.21  189.98
  -7   3   5 3948.81  184.18
   6  -3  -5  151.88    9.00
   6  -3  -5  162.88   22.60
  -6   3   5  160.78   17.10
  -6   3   5  152.78    9.00
   5  -3  -5  346.77   19.20
  -5   3   5  303.97   24.50
  -5   3   5  347.37   19.40
   4  -3  -5  872.11   43.80
  -4   3   5  835.42   49.30
  -4   3   5  872.71   43.90
   3  -3  -5 1344.87   67.39
  -3   3   5 1546.55   75.69
  -3   3   5 1295.87   67.19
   2  -3  -5   46.60    7.70
  -2   3   5   58.89   12.30
   1  -3  -5   26.10    6.50
   1  -3  -5   12.80    8.90
  -1   3   5   11.80    3.90
  -1   3   5   21.30    6.00
   0  -3  -5  126.19   12.50
   0  -3  -5  150.48   13.80
   0   3   5  118.09    9.80
   0   3   5  119.09   15.10
  -1  -3  -5 8781.82  397.16
  -1  -3  -5 9439.76  403.36
   1   3   5 8543.65  396.46
   1   3   5 8675.93  401.06
  -2  -3  -5  952.70   51.89
  -2  -3  -5  900.61   46.80
   2   3   5  916.01   47.50
   2   3   5  959.90   51.89
  -3  -3  -5 2224.58  108.29
  -3  -3  -5 2068.49  102.99
   3   3   5 2308.77  109.39
   3   3   5 2106.19  104.09
  -4  -3  -5  100.09   11.60
  -4  -3  -5   70.49   12.80
   4   3   5   90.39   14.20
  -5  -3  -5 2360.46  115.29
  -5  -3  -5 2434.06  120.19
   5   3   5 2431.16  123.19
   5   3   5 2263.67  119.19
  -6  -3  -5  325.37   24.10
  -6  -3  -5  296.37   26.20
   6   3   5  336.97   31.20
   6   3   5  303.77   27.00
  -7  -3  -5  588.04   39.00
  -7  -3  -5  637.24   42.10
   7   3   5  557.64   41.20
   7   3   5  654.03   47.50
  -8  -3  -5  120.19   19.20
  -8  -3  -5   73.09   13.90
   8   3   5   96.09   16.90
   8   3   5   90.59   20.40
  -9  -3  -5  585.84   39.90
   9   3   5  527.55   47.20
  12  -4  -5  236.18   32.30
  11  -4  -5   40.80   15.30
 -11   4   5   35.70   11.30
  10  -4  -5   44.90   15.80
 -10   4   5   33.10    9.00
  -9   4   5    1.90    6.30
  -8   4   5  177.28   18.00
  -7   4   5  145.99   16.50
   6  -4  -5  101.29    8.80
  -6   4   5   98.99    9.00
  -6   4   5  128.79   15.70
   5  -4  -5   14.20    4.30
  -5   4   5   25.90    5.80
  -5   4   5   12.70    7.20
   4  -4  -5   69.09    9.30
  -4   4   5   71.29   13.80
  -4   4   5   70.59    9.70
   3  -4  -5 1198.48   61.09
  -3   4   5 1208.38   61.79
   2  -4  -5    6.10    4.90
  -2   4   5    3.30    5.00
   1  -4  -5  181.98   15.90
   1  -4  -5  164.08   18.80
  -1   4   5  144.79   14.80
  -1   4   5  161.38   11.70
   0  -4  -5 1366.06   69.19
   0  -4  -5 1314.87   65.99
   0   4   5 1386.16   69.89
   0   4   5 1264.97   62.59
  -1  -4  -5   53.29   10.30
  -1  -4  -5   38.70    6.70
   1   4   5   44.10    6.40
   1   4   5   49.70   10.60
  -2  -4  -5  693.83   38.60
  -2  -4  -5  722.43   44.10
   2   4   5  753.12   39.70
   2   4   5  777.52   45.20
  -3  -4  -5  395.96   27.00
  -3  -4  -5  398.46   29.30
   3   4   5  404.66   30.10
   3   4   5  381.36   25.70
  -4  -4  -5    7.20    7.00
  -4  -4  -5    7.20    5.00
   4   4   5    6.90    8.00
   4   4   5    0.30    6.00
  -5  -4  -5 1114.49   60.89
  -5  -4  -5 1206.78   66.79
   5   4   5 1140.79   69.89
   5   4   5 1144.19   67.29
  -6  -4  -5   -6.10    4.10
  -6  -4  -5    4.60    6.90
   6   4   5    9.90    7.40
   6   4   5    1.00    7.00
  -7  -4  -5    4.90    7.00
  -7  -4  -5    4.70    6.10
   7   4   5    0.50    7.60
  -8  -4  -5   21.60    8.90
  -8  -4  -5   31.60   11.40
   8   4   5   44.40   15.30
   9   4   5   23.10   12.80
 -11   5   5    3.30    7.00
 -10   5   5   39.20    9.10
  -9   5   5   -2.00    5.00
   7  -5  -5   13.80    3.80
  -7   5   5   16.80    4.50
  -7   5   5   11.50    7.00
   6  -5  -5   93.19    9.50
  -6   5   5   99.19   14.40
  -6   5   5   98.79   10.50
   5  -5  -5    7.20    3.90
  -5   5   5    7.80    5.30
  -5   5   5   11.60    7.90
  -4   5   5   25.50   10.60
  -4   5   5   34.00    8.00
   3  -5  -5   79.79   11.90
  -3   5   5  104.19   12.70
  -3   5   5  101.99   16.00
   2  -5  -5   90.99   12.90
  -2   5   5   75.29   12.40
  -2   5   5   72.69    9.10
   1  -5  -5  209.18   18.60
  -1   5   5  198.88   12.70
  -1   5   5  191.48   18.40
   0  -5  -5   -0.40    4.20
   0  -5  -5   -0.10    5.10
   0   5   5   -0.10    2.20
   0   5   5   -1.00    4.80
  -1  -5  -5   28.10    8.80
  -1  -5  -5   25.80    5.80
   1   5   5   15.90    4.60
   1   5   5   23.50    8.60
  -2  -5  -5    0.30    3.00
  -2  -5  -5   18.60    7.50
   2   5   5   -1.30    5.60
   2   5   5    6.40    3.80
  -3  -5  -5  508.25   29.70
  -3  -5  -5  517.95   35.90
   3   5   5  471.55   36.70
  -4  -5  -5  452.25   39.60
  -4  -5  -5  498.95   29.90
   4   5   5  475.25   36.60
   4   5   5  494.35   38.70
  -5  -5  -5    7.10    6.30
  -5  -5  -5    9.80    9.00
   5   5   5   15.60   10.40
   5   5   5    9.50    8.40
  -6  -5  -5   19.10    9.20
  -6  -5  -5   -2.90    4.70
   6   5   5   -1.70    7.80
   6   5   5    4.60    8.60
  -7  -5  -5   35.70   18.90
  -7  -5  -5    8.20    7.30
   7   5   5   33.20   11.70
   7   5   5   26.90   12.50
   8   5   5    8.30   11.30
   9   5   5   37.90   15.30
 -11   6   5   -6.40    6.90
   8  -6  -5    2.50    2.20
   8  -6  -5    1.40    2.10
  -8   6   5  -10.20    4.80
   7  -6  -5   -4.60    2.60
  -7   6   5   -1.30    6.00
  -7   6   5   -4.80    4.10
   6  -6  -5    9.80    4.90
  -6   6   5    9.10    6.40
  -6   6   5    1.50    4.60
   5  -6  -5   -2.40    3.30
  -5   6   5   -2.70    5.10
  -5   6   5   -7.30    5.80
   4  -6  -5   34.10    8.70
  -4   6   5   31.50    8.90
  -4   6   5   32.30   13.00
   3  -6  -5  281.57   22.60
  -3   6   5  284.87   20.50
  -3   6   5  285.27   23.30
   2  -6  -5  365.76   28.00
  -2   6   5  375.96   20.90
  -2   6   5  387.56   28.90
   1  -6  -5   48.90   11.50
  -1   6   5   47.20    5.80
   0  -6  -5   53.29   12.50
   0  -6  -5   70.99   11.30
   0   6   5   48.00    6.60
   0   6   5   49.99   12.50
  -1  -6  -5    7.70    7.30
  -1  -6  -5   13.00    4.90
   1   6   5    9.70    7.80
  -2  -6  -5   11.20    4.80
  -2  -6  -5   15.10    8.80
   2   6   5   12.90    9.00
  -3  -6  -5  186.08   15.20
  -3  -6  -5  153.48   21.90
   3   6   5  160.88   23.70
   3   6   5  167.38   23.90
  -4  -6  -5   94.79   18.10
   4   6   5   88.59   18.20
   4   6   5   92.09   20.20
  -5  -6  -5  294.87   28.60
   5   6   5  285.37   29.20
   5   6   5  264.07   30.40
  -6  -6  -5  134.89   16.00
  -6  -6  -5  141.29   22.50
   6   6   5  127.09   23.80
  -7  -6  -5   24.00    9.00
  -7  -6  -5   28.40   11.60
   7   6   5   17.80   13.00
   8   6   5   15.60   11.40
 -11   7   5   16.60    9.30
 -10   7   5    5.80    6.50
   8  -7  -5    4.30    3.70
  -8   7   5    1.20    4.40
   7  -7  -5  129.29   13.60
  -7   7   5  134.89   15.10
  -7   7   5  139.49   17.30
   6  -7  -5    9.40    5.40
  -6   7   5   31.00   10.10
  -6   7   5    3.20    6.30
   5  -7  -5    3.00    4.80
  -5   7   5   -3.90   10.40
  -5   7   5    3.70    6.50
  -5   7   5    2.90   10.20
   4  -7  -5  214.18   21.00
  -4   7   5  282.97   24.50
  -4   7   5  329.37   24.40
   3  -7  -5  429.66   31.20
  -3   7   5  424.16   24.10
   2  -7  -5  173.48   19.90
  -2   7   5  190.48   11.80
  -2   7   5  205.88   21.20
   1  -7  -5  486.55   35.00
  -1   7   5  436.36   23.80
  -1   7   5  465.05   35.30
   0  -7  -5   30.20   10.60
   0  -7  -5    1.40    6.70
   0   7   5    9.00    3.60
   0   7   5   -1.00    6.70
  -1  -7  -5   26.50    7.30
  -1  -7  -5   29.60   10.50
   1   7   5   42.30   13.20
  -2  -7  -5   76.29   16.50
  -2  -7  -5   61.19    9.10
   2   7   5   86.79   18.40
   2   7   5   71.29   16.70
  -3  -7  -5   97.49   10.70
  -3  -7  -5   75.19   18.30
   3   7   5   65.09   15.50
   3   7   5   92.19   19.20
  -4  -7  -5    8.20    9.40
   4   7   5    9.00    9.40
   4   7   5   -7.30    6.00
  -5  -7  -5   14.60   10.40
   5   7   5   21.20   12.10
   5   7   5   33.30   13.20
  -6  -7  -5  124.59   22.40
  -6  -7  -5  119.89   19.40
   6   7   5  128.89   23.00
   6   7   5   96.29   22.00
   7   7   5   59.79   20.90
 -10   8   5    8.70    7.30
   9  -8  -5   -4.80    3.30
  -9   8   5    3.20    6.00
   8  -8  -5   63.99   10.00
  -8   8   5   53.09   16.20
   7  -8  -5  491.25   31.10
  -7   8   5  509.75   34.10
  -7   8   5  414.46   30.50
   6  -8  -5   69.79   12.40
  -6   8   5   66.89   15.10
  -6   8   5   50.59   12.60
   5  -8  -5  199.98   20.20
  -5   8   5  189.58   21.30
  -5   8   5  169.38   20.60
  -5   8   5  247.58   29.90
   4  -8  -5  397.16   31.00
  -4   8   5  419.16   33.40
  -4   8   5  406.66   24.40
   3  -8  -5   42.20   12.20
  -3   8   5   52.19    5.90
  -3   8   5   43.00   12.00
   2  -8  -5 3090.69  152.48
  -2   8   5 3033.70  137.19
  -2   8   5 2996.20  153.78
   1  -8  -5 1199.58   81.09
  -1   8   5 1176.48   56.29
  -1   8   5 1241.28   72.39
   0  -8  -5    5.40    7.80
   0  -8  -5   -3.00    7.00
  -1  -8  -5  225.68   18.60
  -1  -8  -5  258.17   26.90
   1   8   5  235.78   26.00
   1   8   5  223.38   26.40
  -2  -8  -5  232.38   18.00
  -2  -8  -5  262.37   27.60
   2   8   5  233.18   27.00
   2   8   5  230.08   28.30
  -3  -8  -5  131.69   22.40
   3   8   5  123.19   23.20
   3   8   5  142.09   25.10
  -4  -8  -5  -11.20    6.10
  -4  -8  -5    7.00    5.30
   4   8   5    4.30    9.10
   4   8   5   23.60   10.70
  -5  -8  -5  233.28   28.00
  -5  -8  -5  248.18   29.60
   5   8   5  217.48   33.80
  -6  -8  -5   -8.70    7.90
   6   8   5    4.60   11.40
   9  -9  -5   71.39    9.90
  -9   9   5   86.09   13.80
   8  -9  -5   10.10    5.50
  -8   9   5   -7.40    4.30
   7  -9  -5   -2.80    5.00
  -7   9   5   -6.30   12.20
  -7   9   5    5.70    7.60
  -7   9   5   13.30    8.20
  -7   9   5   -0.60    4.00
   6  -9  -5   14.30    8.20
  -6   9   5   28.30   11.90
  -6   9   5   30.10   11.10
  -6   9   5   18.50    9.90
   5  -9  -5   27.30   13.50
  -5   9   5   31.10   17.10
  -5   9   5   30.60   11.80
  -5   9   5   21.00    6.80
   4  -9  -5   63.49   13.20
  -4   9   5   62.09   14.20
  -4   9   5   50.49    5.30
   3  -9  -5   40.10   12.40
  -3   9   5   65.59   15.00
   2  -9  -5   -4.70    7.40
  -2   9   5   13.80    9.40
   1  -9  -5  100.29   19.00
  -1   9   5  111.89   19.90
  -1   9   5   81.19   16.70
   0  -9  -5   -6.90    7.10
   0   9   5    0.30    7.70
   0   9   5   -4.50    6.20
  -1  -9  -5   14.00    9.80
  -1  -9  -5   -4.70    5.80
   1   9   5    5.00    9.20
   1   9   5   -5.70    7.90
   2   9   5   -2.50    9.60
   2   9   5   -0.60    6.90
  -3  -9  -5   57.89    9.60
  -3  -9  -5   41.90   14.60
   3   9   5   47.20   14.20
   3   9   5   19.40   12.70
  -4  -9  -5   26.00   12.60
   4   9   5   44.70   16.10
  -5  -9  -5   -6.60    9.10
   5   9   5   -0.70   11.50
   5   9   5   -4.90    9.70
   8 -10  -5    3.20    6.00
  -8  10   5   -6.30    4.30
  -8  10   5   -2.90   11.80
   7 -10  -5   10.40    6.70
  -7  10   5    0.40    3.40
  -7  10   5   -6.70    7.60
  -7  10   5    2.80    9.20
  -7  10   5   17.60    9.20
   6 -10  -5  127.39   19.80
  -6  10   5  128.29   16.00
  -6  10   5  127.89   10.60
  -6  10   5  162.58   25.80
  -6  10   5  147.99   14.00
  -6  10   5  117.99   21.30
   5 -10  -5   -8.40    5.80
  -5  10   5    3.20    6.80
   4 -10  -5  -13.00    5.10
  -4  10   5   11.80    8.10
   3 -10  -5    1.40    8.40
  -3  10   5   -3.10    5.40
  -3  10   5   15.90    9.70
   2 -10  -5   17.70   11.10
  -2  10   5   22.80    9.60
  -2  10   5   -0.80    9.00
   1 -10  -5   66.49   16.30
  -1  10   5   50.69   15.10
  -1  10   5   44.00   14.90
   0 -10  -5   11.00    9.80
   0  10   5    3.40    7.50
  -1 -10  -5   -7.80    9.40
   1  10   5   42.90   14.40
   1  10   5    9.10    9.10
  -2 -10  -5    2.20   10.00
  -2 -10  -5    7.80    7.10
   2  10   5   13.80   12.10
   2  10   5   -1.70    7.10
  -3 -10  -5   14.40    9.90
   3  10   5   -5.70    8.00
   3  10   5    6.80   11.90
  -4 -10  -5   16.50   17.90
   4  10   5    8.20   12.30
   4  10   5  -15.10   12.40
   7 -11  -5    3.80    7.20
  -7  11   5   -1.10    2.30
  -7  11   5    3.10    8.60
  -7  11   5    5.40    5.80
  -7  11   5    6.30   12.20
  -7  11   5   -3.20    4.10
   6 -11  -5   14.60    9.90
  -6  11   5   12.20   12.50
  -6  11   5   12.00    7.50
  -6  11   5   21.20   14.20
   5 -11  -5    8.10    8.90
  -5  11   5    5.30   10.10
  -5  11   5    3.70    7.10
   4 -11  -5   24.10    9.90
  -4  11   5   14.30    8.60
   3 -11  -5   21.10   11.70
  -3  11   5   23.70   13.40
  -3  11   5   27.20   10.90
   2 -11  -5   32.70   14.50
  -2  11   5   53.89   17.00
   1 -11  -5   28.40   13.60
  -1  11   5    3.60   11.10
  -1  11   5   15.20    9.60
   0 -11  -5   27.80   13.30
   0  11   5   23.70   14.80
   0  11   5   14.30    8.90
  -1 -11  -5   15.80   12.20
   1  11   5    1.30   12.30
   1  11   5   12.30    9.00
  -2 -11  -5   -1.50    5.80
  -2 -11  -5   25.80   12.50
   2  11   5   -5.70    9.10
   2  11   5   13.10   13.10
   5 -12  -5  120.69   20.80
  -5  12   5  166.48   22.10
   4 -12  -5   57.49   16.10
  -4  12   5   82.19   18.10
   3 -12  -5    4.70    9.20
  -3  12   5   -6.90    8.40
  -3  12   5    3.70    8.00
   2 -12  -5   27.20   14.90
  -2  12   5   18.60   10.60
  -2  12   5   15.50    9.10
   1 -12  -5   90.09   21.20
  -1  12   5  101.09   21.00
  -1  12   5   81.49   22.20
   0 -12  -5  146.09   27.70
   0  12   5   81.69   19.60
   0  12   5   92.29   23.30
   1  13  -6   23.30   14.30
   1  13  -6   31.30   15.60
  -1 -13   6  -10.30    9.10
   0  13  -6   52.39   19.40
   0  13  -6   12.60   10.60
   0 -13   6   -6.70    9.90
  -1  13  -6   50.09   18.20
  -1  13  -6   31.50   13.20
   1 -13   6   13.50   12.80
  -2  13  -6   -1.90    7.20
  -2  13  -6  -27.00    9.90
   2 -13   6   11.10   12.30
  -3  13  -6   21.30   11.70
  -3  13  -6   -5.30    7.70
   3 -13   6   -2.10    9.70
  -4  13  -6    2.10    8.40
   4 -13   6    5.10   10.70
   5 -13   6   94.79   20.90
   3  12  -6   -1.80   12.70
  -3 -12   6   20.20   12.50
   2  12  -6    4.90   13.40
   2  12  -6   12.80   13.70
  -2 -12   6    5.60   10.20
   1  12  -6   86.49   20.40
   1  12  -6   54.69   17.40
  -1 -12   6   65.39   17.20
   0  12  -6   65.99   18.40
   0  12  -6   59.19   21.70
   0 -12   6   83.89   21.50
  -1  12  -6   44.50   15.30
  -1  12  -6   63.69   19.00
   1 -12   6   56.09   18.70
  -2  12  -6   34.40   13.10
  -2  12  -6   49.00   16.90
   2 -12   6   52.79   17.00
  -3  12  -6    4.40    8.20
  -3  12  -6   23.30   12.90
   3 -12   6   10.60   10.30
  -4  12  -6  199.68   23.90
   4 -12   6  220.88   27.20
   5 -12   6   11.80   10.60
   6 -12   6  -15.00    6.80
  -7  12  -6  134.69   14.50
   7 -12   6   76.39   15.90
   5  11  -6   62.19   23.30
  -5 -11   6   66.49   18.70
   4  11  -6   23.00   13.00
  -4 -11   6   32.30   14.30
  -4 -11   6   47.90   17.30
   3  11  -6    4.20   10.30
   3  11  -6    7.00   11.00
  -3 -11   6    3.90    8.00
  -3 -11   6   -5.10    3.20
   2  11  -6   50.19   16.10
   2  11  -6   38.90   15.40
  -2 -11   6   19.30   12.30
   1  11  -6   70.89   19.80
   1  11  -6   67.39   20.70
  -1 -11   6   69.49   18.40
   0  11  -6    2.90    9.00
   0  11  -6   23.00   14.90
   0 -11   6   11.70   10.00
  -1  11  -6   -6.00    7.00
   1 -11   6   -8.60    9.20
  -2  11  -6  -12.10    4.80
  -2  11  -6  -12.00    7.80
   2 -11   6    0.10   10.10
  -3  11  -6   14.20    8.60
  -3  11  -6   10.50   10.00
   3 -11   6   17.30   10.50
  -4  11  -6   -0.10    6.40
   4 -11   6    8.60    9.70
   5 -11   6   32.00   11.80
   5 -11   6   37.00   18.90
  -6  11  -6   -0.30    5.30
   6 -11   6   -4.80    6.50
  -7  11  -6   22.90    7.20
   7 -11   6    5.70    9.40
  -8  11  -6   43.00    8.80
   6  10  -6   -5.90   11.20
   5  10  -6   -5.20   10.70
   5  10  -6  -15.60    9.60
   4  10  -6   -9.90    8.70
   4  10  -6    2.90   10.90
  -4 -10   6   14.30   10.00
  -4 -10   6    0.00    4.90
   3  10  -6   28.20   15.50
   3  10  -6   76.39   22.10
  -3 -10   6   49.60   16.50
  -3 -10   6   73.49   16.70
   2  10  -6   47.30   17.70
  -2 -10   6   64.99   19.20
  -2 -10   6   53.49    6.90
  -2 -10   6   70.39   10.10
   1  10  -6   70.89   17.10
   1  10  -6   46.10   15.30
  -1 -10   6   83.69   18.70
   0  10  -6    8.90   10.30
   0  10  -6    1.80    7.30
   0 -10   6   -1.20    7.50
  -1  10  -6    6.00    8.30
  -1  10  -6   17.60   10.60
   1 -10   6   15.30   10.90
  -2  10  -6   28.80    9.40
  -2  10  -6    5.90    7.40
   2 -10   6   17.00    9.90
  -3  10  -6   68.29   13.90
  -3  10  -6   60.89   16.60
   3 -10   6   68.19   15.70
  -4  10  -6   60.99   12.40
   4 -10   6   87.49   17.10
  -5  10  -6   18.80    6.80
   5 -10   6    9.20    8.40
  -6  10  -6   16.30    6.40
   6 -10   6   41.80   11.10
   6 -10   6   26.30   11.10
  -7  10  -6    0.70    4.20
   7 -10   6    0.60    6.80
  -8  10  -6    9.60    5.50
  -9  10  -6    4.00    5.20
   9 -10   6   -1.80    5.20
   7   9  -6   -6.30   12.10
   6   9  -6   10.40   13.50
   6   9  -6   35.20   15.60
  -6  -9   6    0.20    7.40
   5   9  -6   17.40   11.90
  -5  -9   6    2.90    5.70
  -5  -9   6   10.00    8.90
   4   9  -6   92.89   21.70
   4   9  -6   53.69   17.70
  -4  -9   6   61.59   16.50
   3   9  -6   24.00   14.20
   3   9  -6   40.70   17.10
  -3  -9   6   52.59    8.70
  -3  -9   6   30.40   13.00
   2   9  -6   24.40   11.90
   2   9  -6   24.80   13.70
  -2  -9   6   33.80    9.60
  -2  -9   6   11.00    9.50
  -2  -9   6   11.50    4.30
   1   9  -6   41.50   13.70
  -1  -9   6   35.80   12.20
  -1  -9   6   27.40    5.10
   0   9  -6   14.00   10.40
   0   9  -6   16.00    9.20
   0  -9   6   -2.90    7.60
  -1   9  -6  117.19   20.20
  -1   9  -6   74.99   17.90
   1  -9   6   74.19   16.60
  -2   9  -6   -4.40    5.10
   2  -9   6   17.50    8.90
  -3   9  -6   24.30   12.10
   3  -9   6    7.10    8.10
  -4   9  -6   -5.40    3.60
   4  -9   6   -0.20    6.40
   4  -9   6    4.50    8.70
  -5   9  -6   49.80    8.40
   5  -9   6   53.49   13.20
   5  -9   6   51.09   13.50
  -6   9  -6   64.09    9.90
   6  -9   6   65.59   12.80
  -7   9  -6   21.50    6.30
   7  -9   6   26.40    8.80
  -8   9  -6   19.10    7.10
   8  -9   6   21.00   13.40
  -9   9  -6   11.40    6.70
   9  -9   6   11.70    6.00
 -10   9  -6    4.40    6.10
  10  -9   6    2.60    3.90
   8   8  -6    1.70   12.90
   7   8  -6   -5.20   11.20
  -7  -8   6   -3.10    8.10
   6   8  -6  246.88   41.30
   6   8  -6   74.29   23.80
  -6  -8   6  166.78   25.30
   5   8  -6   31.90   14.60
   5   8  -6   42.80   17.80
  -5  -8   6   21.50   12.00
   4   8  -6    0.20    9.10
   4   8  -6   -0.20    9.10
  -4  -8   6   12.10    9.30
   3   8  -6   70.49   17.20
   3   8  -6   98.69   22.50
  -3  -8   6   70.89   15.10
  -3  -8   6   81.59   17.60
   2   8  -6   11.30    9.10
   2   8  -6    8.30    9.80
  -2  -8   6    5.40    6.70
  -2  -8   6   12.10    9.50
   1   8  -6  382.56   33.30
   1   8  -6  325.77   30.60
  -1  -8   6  358.66   22.50
  -1  -8   6  338.57   30.70
  -1  -8   6  300.67   28.30
   0   8  -6  254.87   26.80
   0   8  -6  235.98   24.40
   0  -8   6  229.78   24.80
   0  -8   6  260.57   23.90
   0  -8   6  247.48   13.70
  -1   8  -6   31.30   11.60
  -1   8  -6   18.10    9.40
   1  -8   6   39.50   11.00
   1  -8   6   38.70    3.90
   1  -8   6   18.60    9.80
  -2   8  -6   56.79   12.90
  -2   8  -6   47.90   14.20
   2  -8   6   66.09   15.00
  -3   8  -6  385.76   28.70
  -3   8  -6  410.96   26.10
   3  -8   6  353.06   31.10
  -4   8  -6  367.16   22.10
  -4   8  -6  330.77   23.60
   4  -8   6  284.87   27.40
   4  -8   6  318.17   29.80
  -5   8  -6  104.29   11.10
   5  -8   6   90.99   16.60
  -6   8  -6   12.10    5.10
   6  -8   6    0.00    5.90
  -7   8  -6  443.36   28.60
   7  -8   6  442.26   32.30
  -8   8  -6   28.90    7.70
   8  -8   6   21.50   10.60
   8  -8   6   24.70    7.70
  -9   8  -6   41.20   10.30
   9  -8   6   24.60    6.70
 -10   8  -6   -3.50    5.70
  10  -8   6    9.20    3.90
   9   7  -6  146.59   33.80
   8   7  -6   -9.20   10.10
   7   7  -6   39.00   16.10
   7   7  -6   46.70   15.40
  -7  -7   6   34.80   12.20
  -7  -7   6   33.10    9.30
   6   7  -6   -6.40    8.10
   6   7  -6   14.30   12.40
  -6  -7   6    3.60    8.20
   5   7  -6    8.10    9.10
   5   7  -6   -6.30    6.40
  -5  -7   6   -2.50    6.70
   4   7  -6  375.36   37.50
   4   7  -6  433.86   37.20
  -4  -7   6  397.46   33.50
  -4  -7   6  365.86   33.80
   3   7  -6  173.98   27.60
  -3  -7   6  193.58   22.50
  -3  -7   6  160.88   21.30
   2   7  -6  108.99   20.10
   2   7  -6  149.39   24.00
  -2  -7   6  145.69   19.00
  -2  -7   6  129.59   20.20
   1   7  -6   46.80   13.60
   1   7  -6   40.30   12.20
  -1  -7   6   46.50   12.50
  -1  -7   6   57.69   10.20
  -1  -7   6   44.00   10.80
   0   7  -6   93.69   17.40
   0  -7   6   91.49   14.80
   0  -7   6  104.99   17.50
  -1   7  -6  262.37   25.50
  -1   7  -6  241.78   22.50
   1  -7   6  295.07   25.80
   1  -7   6  302.97   23.10
  -2   7  -6  410.06   29.10
   2  -7   6  331.37   30.60
   2  -7   6  436.26   27.90
   2  -7   6  463.85   22.50
  -3   7  -6   61.29   10.60
   3  -7   6   64.69    7.30
   3  -7   6   73.09    9.60
   3  -7   6   54.39   13.90
   3  -7   6   46.50   11.90
  -4   7  -6  202.48   14.90
   4  -7   6  170.08   19.30
   4  -7   6  160.18   19.30
  -5   7  -6  316.77   19.60
   5  -7   6  238.78   23.10
   5  -7   6  222.28   22.60
  -6   7  -6 1315.57   67.19
   6  -7   6 1326.47   71.09
   6  -7   6 1316.17   71.69
  -7   7  -6  349.07   24.60
   7  -7   6  337.07   25.90
   7  -7   6  324.87   24.80
  -8   7  -6    2.50    5.40
   8  -7   6   10.90    6.00
   8  -7   6   19.20   10.70
  -9   7  -6    3.90    6.00
   9  -7   6   14.70    5.10
   9  -7   6    5.50    4.10
 -10   7  -6   18.00    8.80
  10  -7   6   25.70    3.80
   9   6  -6    2.40   13.10
   8   6  -6   46.20   16.70
  -8  -6   6   36.80   12.10
   7   6  -6   33.60   14.00
  -7  -6   6   51.59   13.40
  -7  -6   6   26.00   12.30
   6   6  -6    2.70   11.00
   6   6  -6   16.90    9.70
  -6  -6   6   19.90    9.60
  -6  -6   6    3.10    6.40
   5   6  -6    7.00   12.30
   5   6  -6   10.10    8.70
  -5  -6   6   10.80    8.10
  -5  -6   6    5.50    7.50
   4   6  -6   10.60    9.30
   4   6  -6   16.70   11.60
  -4  -6   6   25.60   10.20
  -4  -6   6   28.00   10.40
   3   6  -6    7.90    7.10
   3   6  -6    2.20    7.90
  -3  -6   6    0.80    4.30
  -3  -6   6    4.40    6.20
   2   6  -6   38.40   11.60
   2   6  -6   74.19   15.50
  -2  -6   6   50.99   11.60
  -2  -6   6   52.69   12.10
   1   6  -6  200.68   21.80
   1   6  -6  217.88   21.90
  -1  -6   6  185.28   20.50
  -1  -6   6  223.48   21.20
  -1  -6   6  220.38   20.20
   0   6  -6  235.28   21.90
   0   6  -6  156.08   19.30
   0  -6   6  205.98   13.70
   0  -6   6  168.38   18.00
  -1   6  -6    1.50    6.60
  -1   6  -6   -0.90    4.40
   1  -6   6    1.20    4.30
   1  -6   6    1.20    5.20
   1  -6   6    3.70    2.50
  -2   6  -6  148.29   13.20
  -2   6  -6  115.49   14.60
   2  -6   6  133.89   19.30
   2  -6   6  133.69   18.50
   2  -6   6  127.39    9.70
   2  -6   6  141.49   13.70
  -3   6  -6   10.60    5.80
  -3   6  -6    7.60    3.70
   3  -6   6    5.50    6.60
   3  -6   6    5.10    3.20
   3  -6   6    9.90    4.60
   3  -6   6    2.00    5.30
  -4   6  -6   11.80    4.60
   4  -6   6   18.20    5.00
   4  -6   6   14.60    7.40
   4  -6   6   13.90    6.90
  -5   6  -6  791.52   43.40
   5  -6   6  831.62   48.60
   5  -6   6  819.92   47.50
  -6   6  -6  148.49   13.80
   6  -6   6  117.69   16.10
   6  -6   6  104.89   13.30
  -7   6  -6  150.08   15.70
   7  -6   6  181.38   16.20
   7  -6   6  160.18   16.40
  -8   6  -6   94.79   14.10
   8  -6   6  119.29   12.30
   8  -6   6  120.79   18.20
  -9   6  -6   -1.50    4.90
   9  -6   6    7.10    4.10
   9  -6   6    6.40    3.70
 -10   6  -6   15.20    9.00
 -11   6  -6    9.20    8.20
  10   5  -6   -4.10   11.80
   9   5  -6   24.30   12.60
  -9  -5   6   25.70    8.50
   8   5  -6   -9.60    9.50
   8   5  -6   15.90    9.20
  -8  -5   6   20.80   10.90
  -8  -5   6    5.20    6.90
   7   5  -6    4.60   10.80
   7   5  -6    7.10    8.20
  -7  -5   6    6.60    6.60
  -7  -5   6   -3.50    6.10
   6   5  -6    6.00    6.80
   6   5  -6   -1.20    8.80
  -6  -5   6    1.40    7.50
  -6  -5   6    7.50    6.60
   5   5  -6  128.79   19.90
   5   5  -6  135.69   22.40
  -5  -5   6  101.99   17.80
  -5  -5   6  137.79   19.20
   4   5  -6  169.08   22.30
  -4  -5   6  160.48   20.00
  -4  -5   6  147.29   18.30
   3   5  -6   49.60   13.30
   3   5  -6   69.39   14.00
  -3  -5   6   20.80    7.40
  -3  -5   6   31.30    9.80
   2   5  -6    1.80    6.30
   2   5  -6   -6.30    5.40
  -2  -5   6    5.40    5.10
  -2  -5   6    3.90    5.50
   1   5  -6  724.13   44.90
   1   5  -6  685.93   44.40
  -1  -5   6  720.73   43.90
  -1  -5   6  700.43   43.40
  -1  -5   6  705.93   43.60
   0   5  -6   49.60   10.90
   0   5  -6   36.80   10.40
   0  -5   6   37.40   10.00
   0  -5   6   38.80    7.90
  -1   5  -6   15.40    7.00
  -1   5  -6   16.60    7.80
   1  -5   6   27.60    8.70
   1  -5   6   14.90    8.30
   1  -5   6   19.90    4.00
   1  -5   6   27.40    9.10
  -2   5  -6  654.53   39.80
  -2   5  -6  722.73   37.40
   2  -5   6  701.83   38.50
   2  -5   6  736.23   43.40
   2  -5   6  699.83   42.90
   2  -5   6  699.33   35.30
  -3   5  -6   19.10    7.30
  -3   5  -6   23.30    5.40
   3  -5   6   26.80    8.10
   3  -5   6   29.70    5.80
   3  -5   6   37.30    6.70
   3  -5   6   25.70    8.30
  -4   5  -6  782.52   40.40
   4  -5   6  756.72   43.70
   4  -5   6  740.73   45.10
  -5   5  -6   98.79   10.60
   5  -5   6   82.09   13.30
   5  -5   6  105.59   12.10
   6  -5   6  106.69   12.10
   6  -5   6  109.49   13.70
  -7   5  -6   20.70    7.00
   7  -5   6   29.60    7.80
   7  -5   6   21.40    6.00
  -8   5  -6  178.28   17.80
   8  -5   6  163.58   15.70
   8  -5   6  163.68   13.90
  -9   5  -6  192.88   19.60
   9  -5   6  188.58   13.50
   9  -5   6  177.18   14.60
 -10   5  -6  -10.10    4.50
 -11   5  -6   12.90    7.00
  10   4  -6   52.29   21.10
 -10  -4   6   56.39   14.90
 -10  -4   6   28.10   13.40
   9   4  -6   15.80   10.70
  -9  -4   6    3.90    6.10
   8   4  -6   12.80   17.50
  -8  -4   6    0.00    7.10
  -8  -4   6    4.80    5.90
   7   4  -6    8.90   11.10
  -7  -4   6    2.40    7.30
  -7  -4   6    3.20    5.40
   6   4  -6   31.30   13.30
   6   4  -6   15.50    8.60
  -6  -4   6   47.20   13.40
  -6  -4   6   37.00   10.00
   5   4  -6   30.00    9.80
   5   4  -6   44.40   14.00
  -5  -4   6   11.00    7.80
  -5  -4   6   35.30    9.30
   4   4  -6    3.10    7.00
   4   4  -6    7.70    7.00
  -4  -4   6    0.00    4.90
  -4  -4   6    0.00    6.30
   3   4  -6  174.58   21.80
   3   4  -6  199.08   19.30
  -3  -4   6  184.48   18.60
  -3  -4   6  207.18   21.40
   2   4  -6  165.28   18.00
   2   4  -6  224.58   20.40
  -2  -4   6  230.18   19.70
  -2  -4   6  204.28   20.40
   1   4  -6   99.39   15.00
   1   4  -6  102.59   14.80
  -1  -4   6  113.69   15.80
  -1  -4   6  111.69   15.10
   0   4  -6  868.51   50.09
   0  -4   6  943.61   52.09
   0  -4   6  914.41   50.89
   0  -4   6  890.01   49.90
   0  -4   6  903.71   47.00
  -1   4  -6   12.10    6.70
  -1   4  -6   15.40    5.90
   1  -4   6   18.70    6.80
   1  -4   6   10.60    6.70
   1  -4   6    1.10    5.40
   1  -4   6   11.70    3.80
  -2   4  -6 1322.97   69.59
  -2   4  -6 1381.26   66.19
   2  -4   6 1380.46   72.09
   2  -4   6 1359.16   67.89
   2  -4   6 1419.96   70.69
  -3   4  -6  610.24   31.70
   3  -4   6  545.55   31.20
   3  -4   6  594.44   34.60
   3  -4   6  537.95   32.40
   3  -4   6  619.64   37.40
  -4   4  -6  779.12   40.60
   4  -4   6  776.42   41.40
   4  -4   6  781.12   42.50
   4  -4   6  731.53   39.60
  -5   4  -6   43.20    8.10
   5  -4   6   36.70    7.50
   5  -4   6   50.09    8.20
   5  -4   6   39.70    7.80
  -6   4  -6    3.30    4.00
   6  -4   6   11.80    4.90
  -7   4  -6    5.90    5.00
   7  -4   6    1.90    3.80
  -8   4  -6  167.08   17.90
   8  -4   6  184.98   17.30
   8  -4   6  163.48   14.60
   8  -4   6  173.58   14.30
  -9   4  -6   87.79   15.00
   9  -4   6   62.59    9.70
   9  -4   6   79.79    8.70
 -10   4  -6    9.70    7.70
  10  -4   6    3.00    3.50
  10  -4   6    7.20    2.80
 -11   4  -6    0.60    6.20
  11   3  -6    0.30   12.00
 -11  -3   6   31.40    9.90
  10   3  -6   10.90   12.70
   9   3  -6  235.58   38.40
  -9  -3   6  176.68   18.50
  -9  -3   6  204.38   26.60
  -9  -3   6  174.48   21.10
   8   3  -6  192.78   34.40
  -8  -3   6  131.59   21.10
  -8  -3   6  187.98   17.80
   7   3  -6    8.90    9.30
  -7  -3   6    9.70    7.80
  -7  -3   6   17.80    7.30
   6   3  -6   91.19   14.90
   6   3  -6  151.18   20.00
  -6  -3   6   88.29   16.00
  -6  -3   6   99.59   14.40
   5   3  -6  103.89   17.00
   5   3  -6  114.09   16.60
  -5  -3   6  118.89   13.80
  -5  -3   6   95.29   15.50
   4   3  -6   49.80   10.20
   4   3  -6   41.00   13.00
  -4  -3   6   44.00    9.80
  -4  -3   6   65.19   14.30
   3   3  -6   72.39   12.60
  -3  -3   6  102.19   15.80
  -3  -3   6   90.79   12.90
   2   3  -6   -3.70    5.90
  -2  -3   6   -2.30    5.30
  -2  -3   6    3.50    5.60
   1   3  -6  555.14   36.50
  -1  -3   6  600.34   36.90
  -1  -3   6  639.44   36.40
  -1  -3   6  601.64   36.70
   0   3  -6  918.81   51.19
   0   3  -6  972.00   53.19
   0  -3   6  871.21   50.29
   0  -3   6 1029.50   50.79
   0  -3   6  903.61   51.29
  -1   3  -6   64.99   11.30
  -1   3  -6   83.49    9.80
  -1   3  -6   95.49   14.60
   1  -3   6   62.19   10.00
   1  -3   6   81.59   11.30
   1  -3   6   68.69    7.60
  -2   3  -6  102.49   16.30
  -2   3  -6   95.49   13.10
  -2   3  -6  106.39    9.70
   2  -3   6  104.79   12.80
   2  -3   6   90.99   10.60
   2  -3   6  106.69    9.50
  -3   3  -6  183.58   13.50
  -3   3  -6  159.88   15.40
   3  -3   6  182.08   14.70
   3  -3   6  184.68   13.60
   3  -3   6  176.08   17.50
  -4   3  -6  320.37   23.20
  -4   3  -6  342.57   21.80
   4  -3   6  343.77   26.60
   4  -3   6  338.47   22.40
   4  -3   6  338.27   22.30
  -5   3  -6   83.99   12.20
  -5   3  -6  108.59   11.60
   5  -3   6  100.19   13.10
  -6   3  -6  113.99   12.30
   6  -3   6  100.09   11.40
   6  -3   6  119.59   11.80
  -7   3  -6  491.35   32.10
  -7   3  -6  495.25   30.60
   7  -3   6  452.65   28.10
   7  -3   6  448.66   28.90
  -8   3  -6  424.06   31.40
  -8   3  -6  418.96   28.70
   8  -3   6  482.85   27.80
   8  -3   6  448.56   29.60
  -9   3  -6   55.59   12.10
  -9   3  -6   56.19   10.30
   9  -3   6   66.79   11.70
   9  -3   6   64.19    9.10
 -10   3  -6   12.60    8.30
  10  -3   6   30.50    5.80
  10  -3   6   22.40    9.30
 -11   3  -6   -0.10    7.10
  11  -3   6    6.60    7.80
  11   2  -6   85.19   26.70
 -11  -2   6   96.69   11.30
 -11  -2   6   86.09   17.90
  10   2  -6   18.20   13.30
 -10  -2   6   -0.40    4.00
 -10  -2   6    4.80    9.00
 -10  -2   6    4.00    5.50
   9   2  -6    8.00   11.20
  -9  -2   6   -0.50    5.20
  -9  -2   6    3.70    4.30
  -9  -2   6   -7.20    7.80
   8   2  -6    4.90    9.80
  -8  -2   6   20.70    7.50
  -8  -2   6   -1.00    3.70
  -8  -2   6    8.70    8.40
   7   2  -6   23.90   12.20
  -7  -2   6   40.00   11.50
  -7  -2   6   39.90    8.70
  -7  -2   6   32.20    9.10
   6   2  -6   72.69   16.40
  -6  -2   6   60.39   11.40
  -6  -2   6   44.50   10.80
  -5  -2   6  736.73   44.90
  -5  -2   6  732.63   43.50
  -5  -2   6  920.61   49.40
  -4  -2   6 2161.48  103.79
  -4  -2   6 2164.68  106.79
  -4  -2   6 2043.50  102.89
   3   2  -6  658.43   42.00
  -3  -2   6  686.93   41.30
  -3  -2   6  646.34   37.90
  -3  -2   6  664.53   38.30
   2   2  -6  455.15   32.00
  -2  -2   6  494.15   29.90
  -2  -2   6  499.45   28.60
  -2  -2   6  421.76   30.70
   1   2  -6  233.68   18.20
   1   2  -6  188.28   18.90
  -1  -2   6  242.48   16.80
  -1  -2   6  189.88   18.10
   0   2  -6  150.58   14.00
   0   2  -6  175.58   17.10
   0   2  -6  145.59   17.40
   0  -2   6  137.29   13.30
   0  -2   6  142.19   12.90
   0  -2   6  135.99   15.60
  -1   2  -6 4088.59  180.68
  -1   2  -6 3783.62  185.78
  -1   2  -6 3967.30  182.38
   1  -2   6 3936.91  184.18
   1  -2   6 4040.50  181.78
   1  -2   6 3864.61  179.18
  -2   2  -6   29.40    7.10
   2  -2   6   42.80   10.70
   2  -2   6   28.40    6.40
   2  -2   6   32.60    5.60
  -3   2  -6  348.37   21.20
  -3   2  -6  364.36   23.00
   3  -2   6  315.77   21.60
   3  -2   6  323.37   20.90
  -4   2  -6  403.76   25.20
  -4   2  -6  443.36   26.60
   4  -2   6  384.26   25.00
   4  -2   6  398.06   25.80
  -5   2  -6    4.60    4.60
  -5   2  -6    5.40    4.80
   5  -2   6    6.30    4.30
   5  -2   6    6.30    5.00
  -6   2  -6   79.49   11.90
  -6   2  -6   61.29   11.80
   6  -2   6   70.79   10.10
   6  -2   6   85.89   12.40
  -7   2  -6  189.58   16.70
  -7   2  -6  147.49   16.50
   7  -2   6  149.39   14.60
   7  -2   6  178.28   17.30
  -8   2  -6    0.40    4.20
  -8   2  -6   11.10    6.30
   8  -2   6    0.50    4.90
   8  -2   6    0.60    3.80
  -9   2  -6   32.10   10.00
  -9   2  -6   34.10    8.50
   9  -2   6   23.10    6.80
   9  -2   6   16.50    7.80
 -10   2  -6   77.99   15.50
 -10   2  -6   73.19   11.30
  10  -2   6   63.09   14.20
 -11   2  -6  275.37   25.70
  11  -2   6  211.28   25.30
  11   1  -6   -0.40   12.60
  10   1  -6   -7.30   10.10
 -10  -1   6   -0.90    2.50
 -10  -1   6    2.80    3.20
 -10  -1   6   14.50   11.20
   9   1  -6    7.80   11.20
  -9  -1   6    5.90    9.20
  -9  -1   6    0.00    3.40
   8   1  -6    5.30   10.10
  -8  -1   6   10.70    4.30
  -8  -1   6    7.30    4.90
  -8  -1   6   18.30    9.50
   7   1  -6   70.69   16.00
  -7  -1   6   62.49    8.80
  -7  -1   6   54.19    9.50
  -7  -1   6   50.79   12.30
  -6  -1   6  123.89   12.00
  -6  -1   6  152.28   13.00
   5   1  -6    2.50    7.30
  -5  -1   6   -0.40    3.70
  -5  -1   6    1.60    3.60
  -5  -1   6    6.80    7.00
  -4  -1   6  303.97   20.30
  -4  -1   6  284.47   19.30
   3   1  -6  518.35   33.10
  -3  -1   6  390.46   26.80
  -3  -1   6  561.34   32.80
   2   1  -6 2187.98  109.99
   2   1  -6 2231.68  105.49
  -2  -1   6 2262.57  108.69
   1   1  -6    0.70    7.00
   1   1  -6   -1.60    3.90
  -1  -1   6    3.50    4.30
  -1  -1   6   -4.60    4.60
  -1  -1   6    9.20    9.10
   0   1  -6  721.13   46.20
   0   1  -6  725.63   39.90
   0   1  -6  770.12   41.80
   0  -1   6  735.93   44.50
   0  -1   6  808.62   39.90
   0  -1   6  737.33   38.70
  -1   1  -6  634.94   34.20
  -1   1  -6  633.64   35.50
   1  -1   6  663.73   43.00
   1  -1   6  652.83   35.30
   1  -1   6  662.03   33.80
  -2   1  -6 1008.10   52.29
  -2   1  -6 1025.80   50.69
   2  -1   6 1001.80   51.79
   2  -1   6 1031.30   50.59
  -3   1  -6  331.27   22.40
  -3   1  -6  341.17   21.00
   3  -1   6  361.76   21.80
   3  -1   6  324.37   21.70
  -4   1  -6    1.70    4.10
  -4   1  -6   -0.80    3.30
   4  -1   6    1.00    3.60
   4  -1   6   -1.80    3.00
  -5   1  -6   -1.80    4.00
  -5   1  -6   -1.50    3.60
   5  -1   6   10.60    6.10
   5  -1   6    3.60    4.40
  -6   1  -6   74.59   11.70
  -6   1  -6   70.59   11.60
   6  -1   6   70.49   10.60
   6  -1   6   93.69   14.10
  -7   1  -6    1.90    4.60
  -7   1  -6   -2.80    3.50
   7  -1   6    0.90    5.40
   7  -1   6    1.90    4.20
  -8   1  -6   -2.60    4.20
  -8   1  -6    3.20    6.50
   8  -1   6    5.60    5.00
   8  -1   6   -2.30    5.10
  -9   1  -6   30.20   12.30
  -9   1  -6   28.20    9.20
   9  -1   6   20.50    9.70
   9  -1   6   22.60    7.30
 -10   1  -6   -3.60    4.20
 -10   1  -6    3.40    5.80
  10  -1   6  -12.30    5.40
 -11   1  -6   45.50   12.00
  11  -1   6   44.80   13.50
  11   0  -6   12.90   12.30
  10   0  -6    9.50   10.20
 -10   0   6   -8.40    8.00
   9   0  -6   10.70   10.50
  -9   0   6    8.10    6.40
   8   0  -6   94.49   19.60
  -8   0   6   57.29    5.90
  -8   0   6   61.89    6.40
   7   0  -6   13.80    8.60
  -7   0   6   12.00    3.90
  -7   0   6   34.50   11.30
   6   0  -6   20.30    9.60
  -6   0   6   14.20    4.50
  -6   0   6   22.50    9.60
  -6   0   6   12.00    3.90
  -5   0   6  174.78   12.40
  -5   0   6  153.58   12.60
   4   0  -6   19.30    8.80
  -4   0   6   17.80    7.60
  -4   0   6   11.20    4.20
   3   0  -6   52.19   12.00
   3   0  -6   27.00    5.80
  -3   0   6   24.70    5.50
  -3   0   6   56.89   10.90
   2   0  -6  309.77   25.30
   2   0  -6  213.68   15.50
  -2   0   6  216.78   15.60
   1   0  -6  427.06   31.30
   1   0  -6  348.27   31.10
   1   0  -6  380.86   22.70
  -1   0   6  356.46   22.10
  -1   0   6  335.77   28.70
   0   0  -6  566.94   32.80
   0   0  -6  552.84   31.60
   0   0   6  628.24   31.10
   0   0   6  564.14   31.50
   0   0   6  488.65   39.90
  -1   0  -6 2000.50   98.59
  -1   0  -6 2126.39   97.49
   1   0   6 2139.79   98.69
   1   0   6 2011.30   96.39
  -2   0  -6    6.30    3.80
  -2   0  -6   11.80    5.30
   2   0   6    6.70    4.50
   2   0   6   14.80    4.50
  -3   0  -6    2.80    4.50
  -3   0  -6    1.40    3.20
   3   0   6    2.30    4.50
   3   0   6   -1.30    3.30
  -4   0  -6   91.09   11.30
  -4   0  -6   93.89   11.00
   4   0   6   85.69   11.80
   4   0   6   73.89   10.60
  -5   0  -6   10.40    5.30
  -5   0  -6   13.30    5.80
   5   0   6    8.10    5.70
   5   0   6    6.70    4.90
  -6   0  -6   47.50    9.70
  -6   0  -6   28.90    8.00
   6   0   6   41.90   10.30
   6   0   6   25.80    7.80
  -7   0  -6   15.60    6.90
   7   0   6    9.40    8.00
   7   0   6    9.10    6.30
  -8   0  -6    0.70    5.30
  -8   0  -6    8.30    5.80
   8   0   6    0.80    6.90
  -9   0  -6   47.10   11.80
  -9   0  -6   67.59   12.20
   9   0   6   54.99   10.60
   9   0   6   57.09   14.20
 -10   0  -6   -8.90    5.50
  10   0   6   11.40    8.50
 -11   0  -6   35.20   10.70
  11   0   6   17.00   10.60
  12  -1  -6   24.80   16.90
 -12   1   6    5.60   11.30
  11  -1  -6   -0.60   12.00
 -11   1   6   17.50   10.90
  10  -1  -6   30.20   16.90
 -10   1   6   28.10   12.00
   9  -1  -6  100.49   21.50
   8  -1  -6  778.72   53.59
  -8   1   6  748.13   47.80
   7  -1  -6   51.19   13.70
  -7   1   6   51.89    3.70
  -7   1   6   55.99   12.40
   6  -1  -6  172.58   21.30
  -6   1   6  110.69    8.40
  -6   1   6   94.99    7.80
  -6   1   6  165.08   17.70
   5  -1  -6   41.40   12.70
  -5   1   6   50.39   10.90
  -5   1   6   32.10    5.20
   4  -1  -6  480.25   26.30
  -4   1   6  459.25   25.30
   3  -1  -6   73.49    8.30
   3  -1  -6  107.69   17.20
  -3   1   6   68.59    8.00
  -3   1   6   78.19   12.90
   2  -1  -6   85.19   15.10
   2  -1  -6   80.39    9.00
  -2   1   6   92.59   15.30
  -2   1   6   97.39   18.10
  -2   1   6   86.19    9.20
   1  -1  -6   17.60   10.30
   1  -1  -6    9.90    4.60
  -1   1   6    4.30    8.80
  -1   1   6    7.00    6.10
  -1   1   6    4.90    4.20
   0  -1  -6  142.79   12.30
   0  -1  -6  142.09   13.80
   0   1   6  148.09   12.90
   0   1   6  122.89   10.70
  -1  -1  -6  345.17   21.80
  -1  -1  -6  318.57   20.40
   1   1   6  294.27   18.90
   1   1   6  334.47   21.80
  -2  -1  -6   63.79   10.20
  -2  -1  -6   63.99    8.90
   2   1   6   66.99    9.00
   2   1   6   50.39    9.10
  -3  -1  -6   -2.30    3.00
  -3  -1  -6   -2.00    4.10
   3   1   6   -5.20    3.10
  -4  -1  -6    3.10    4.90
  -4  -1  -6    4.40    4.00
   4   1   6   10.20    5.40
   4   1   6    7.40    5.30
  -5  -1  -6   30.60    7.90
  -5  -1  -6   33.50    8.70
   5   1   6   37.60    9.00
   5   1   6   39.60    8.70
  -6  -1  -6   -2.60    4.20
   6   1   6    7.00    7.20
   6   1   6   11.80    6.30
  -7  -1  -6   10.90    6.90
  -7  -1  -6   15.30    6.80
   7   1   6   19.60    7.70
   7   1   6   37.50   10.20
  -8  -1  -6  249.28   22.90
  -8  -1  -6  262.07   23.30
   8   1   6  233.48   26.40
  -9  -1  -6   24.10    9.30
  -9  -1  -6   27.40    9.00
   9   1   6   17.30   10.00
 -10  -1  -6   18.00    7.60
  10   1   6   29.70   12.20
  12  -2  -6   10.80   16.60
 -12   2   6  -12.70    9.30
  11  -2  -6   82.19   25.10
 -11   2   6  101.49   17.60
  10  -2  -6  275.07   39.20
 -10   2   6  308.77   29.30
   9  -2  -6 1164.38   81.89
  -9   2   6 1550.94   77.79
   8  -2  -6  527.75   44.50
  -8   2   6  549.35   38.10
   7  -2  -6  534.05   44.20
  -7   2   6  725.13   41.90
   6  -2  -6  -10.90    8.60
  -6   2   6    5.80    2.20
  -6   2   6   -0.30    2.20
  -6   2   6    7.30    6.90
   5  -2  -6  705.93   44.40
   5  -2  -6  598.14   32.80
  -5   2   6  587.14   32.20
  -5   2   6  733.53   41.20
   4  -2  -6 2717.13  129.59
  -4   2   6 2637.14  128.89
  -4   2   6 3086.49  137.29
   3  -2  -6  943.81   48.10
  -3   2   6  913.81   47.70
  -3   2   6  993.30   54.39
   2  -2  -6   -1.00    3.40
  -2   2   6   -1.80    3.70
  -2   2   6   -4.90    7.80
  -2   2   6   14.60    9.30
   1  -2  -6   80.19   15.10
   1  -2  -6   69.69    9.90
  -1   2   6   83.29   10.60
  -1   2   6   89.29    9.80
   0  -2  -6  287.07   20.50
   0  -2  -6  306.67   20.80
   0   2   6  308.97   20.70
   0   2   6  292.57   18.20
  -1  -2  -6  489.55   28.30
   1   2   6  505.35   30.70
   1   2   6  484.65   27.10
  -2  -2  -6 2340.27  113.69
  -2  -2  -6 2298.97  109.79
   2   2   6 2451.55  114.19
   2   2   6 2282.47  110.09
  -3  -2  -6 1856.01   89.99
  -3  -2  -6 1884.31   93.69
   3   2   6 1857.81   93.79
   3   2   6 1878.71   90.89
  -4  -2  -6   33.60    7.70
  -4  -2  -6   44.40    9.90
   4   2   6   42.40    8.10
   4   2   6   38.80    9.30
  -5  -2  -6  130.99   18.80
   5   2   6  101.39   15.50
  -6  -2  -6   14.90    7.30
  -6  -2  -6   20.50    7.40
   6   2   6    4.00    6.20
   6   2   6   31.10    9.50
  -7  -2  -6  131.39   18.60
  -7  -2  -6  118.39   16.90
   7   2   6  168.58   24.10
   7   2   6  139.69   19.30
  -8  -2  -6  189.58   19.60
  -8  -2  -6  224.98   25.20
   8   2   6  224.78   27.00
  -9  -2  -6   19.70    9.40
  -9  -2  -6    0.10    6.00
   9   2   6    5.60    8.50
 -10  -2  -6    5.70    7.60
  10   2   6  -12.70    8.20
  12  -3  -6   33.00   18.30
 -12   3   6    5.20    9.40
  11  -3  -6   74.59   21.60
  10  -3  -6  109.19   24.30
 -10   3   6  134.89   17.70
   9  -3  -6    6.20   12.90
  -9   3   6   -5.70    5.70
   8  -3  -6  232.48   31.90
  -8   3   6  145.29   19.00
  -7   3   6   -4.90    5.50
   6  -3  -6  214.38   29.60
   6  -3  -6  194.78   12.80
  -6   3   6  191.08   19.90
  -6   3   6  204.98   12.70
   5  -3  -6   18.40    4.60
  -5   3   6   20.60    8.50
  -5   3   6   16.50    4.40
   4  -3  -6    7.50    3.80
  -4   3   6   10.50    4.30
  -4   3   6   10.20    7.60
   3  -3  -6  468.15   27.80
  -3   3   6  485.05   36.00
  -3   3   6  467.75   27.80
   2  -3  -6  181.98   15.30
  -2   3   6  191.68   18.90
   1  -3  -6    0.90    4.20
   1  -3  -6   10.70    8.60
  -1   3   6   -1.70    4.00
   0  -3  -6   33.20    7.70
   0  -3  -6   48.40    9.60
   0   3   6   54.29   10.00
   0   3   6   40.50    6.00
  -1  -3  -6   37.50    6.90
  -1  -3  -6   39.40    9.30
   1   3   6   42.70    9.00
   1   3   6   22.80    5.10
  -2  -3  -6   61.19    8.60
  -2  -3  -6   51.19   10.70
   2   3   6   64.89    8.80
   2   3   6   50.09   10.30
  -3  -3  -6  197.58   15.40
  -3  -3  -6  193.98   18.40
   3   3   6  162.58   17.70
   3   3   6  197.18   16.20
  -4  -3  -6   60.29    9.80
  -4  -3  -6   68.89   12.90
   4   3   6   48.90    9.40
  -5  -3  -6  231.88   19.70
  -5  -3  -6  219.88   21.50
   5   3   6  238.18   22.60
   5   3   6  208.48   24.50
  -6  -3  -6  825.52   52.09
  -6  -3  -6  858.31   49.10
   6   3   6  865.91   57.09
   6   3   6  825.02   52.49
  -7  -3  -6   19.10    8.30
  -7  -3  -6   18.70    8.70
   7   3   6   14.80    9.80
  -8  -3  -6    0.30    5.60
  -8  -3  -6    9.20    8.00
   8   3   6    3.10    8.20
   8   3   6  -11.50    6.70
  -9  -3  -6  194.08   20.40
   9   3   6  111.49   21.10
  10   3   6   83.79   20.30
  11  -4  -6  121.29   23.70
 -11   4   6   67.99   12.90
  10  -4  -6   18.50   14.70
 -10   4   6   42.50    9.90
   9  -4  -6   40.90   16.00
  -9   4   6   73.89   14.00
  -8   4   6   64.69   13.20
  -7   4   6  100.39    7.50
  -7   4   6  125.89   16.80
   6  -4  -6   63.09    7.70
  -6   4   6   61.99    8.30
  -6   4   6   68.69   12.90
   5  -4  -6   -0.20    2.60
  -5   4   6    2.70    3.60
  -5   4   6    3.50    6.20
   4  -4  -6   20.30    5.90
  -4   4   6   19.60    5.90
  -4   4   6   13.70    7.70
   3  -4  -6  636.04   36.90
  -3   4   6  661.63   48.10
  -3   4   6  627.04   43.90
  -3   4   6  682.93   38.30
   2  -4  -6   -1.90    3.80
  -2   4   6    0.90    4.30
  -2   4   6    1.90    4.50
   1  -4  -6   19.10    7.10
   1  -4  -6    3.60    8.20
  -1   4   6   28.90    5.40
  -1   4   6   31.80    8.10
   0  -4  -6  518.95   32.70
   0  -4  -6  484.05   30.10
   0   4   6  475.25   26.50
   0   4   6  480.55   32.00
  -1  -4  -6  151.88   13.10
  -1  -4  -6  168.48   17.40
   1   4   6  149.69   12.10
   1   4   6  162.28   16.90
  -2  -4  -6   25.20    8.10
  -2  -4  -6   11.80    4.60
   2   4   6   14.30    4.90
   2   4   6   23.90    8.00
  -3  -4  -6  265.37   24.30
  -3  -4  -6  287.17   19.80
   3   4   6  285.07   20.70
   3   4   6  292.87   25.00
  -4  -4  -6   11.30    7.30
  -4  -4  -6    3.60    4.80
   4   4   6   14.50    8.70
  -5  -4  -6 1228.58   64.89
  -5  -4  -6 1282.77   70.69
   5   4   6 1170.98   70.69
   5   4   6 1196.38   72.99
  -6  -4  -6  104.19   17.80
  -6  -4  -6  102.29   14.90
   6   4   6   95.59   17.50
   6   4   6   95.39   19.50
  -7  -4  -6   26.20    8.30
  -7  -4  -6   12.30    9.20
   7   4   6   18.60   11.10
   7   4   6   -3.60    6.30
  -8  -4  -6   46.90   12.80
  -8  -4  -6   18.80    8.50
   8   4   6   15.80   11.00
   9   4   6    5.60   10.50
 -10   5   6    6.70    5.60
  -9   5   6   33.10    9.30
  -8   5   6   -4.60    6.20
   7  -5  -6    2.70    3.30
  -7   5   6   13.10    7.40
  -7   5   6    0.10    3.10
   6  -5  -6    9.60    4.30
  -6   5   6   11.40    6.80
  -6   5   6    6.90    4.70
   5  -5  -6    0.60    3.40
  -5   5   6   -4.80    7.20
  -5   5   6   -1.20    3.50
   4  -5  -6  157.98   15.20
  -4   5   6  168.68   16.10
  -4   5   6  181.08   23.80
   3  -5  -6  125.99   13.70
  -3   5   6  149.49   18.80
  -3   5   6  131.59   14.60
   2  -5  -6   19.80    6.90
  -2   5   6   23.40    7.50
  -2   5   6   15.60    5.10
   1  -5  -6  344.47   25.90
   1  -5  -6  329.87   28.10
  -1   5   6  328.27   25.70
  -1   5   6  337.07   19.80
   0  -5  -6  166.68   15.50
   0   5   6  154.18   16.90
   0   5   6  137.99   11.00
  -1  -5  -6  144.39   13.30
  -1  -5  -6  129.09   18.10
   1   5   6  127.69   11.40
   1   5   6  143.79   16.90
  -2  -5  -6   -7.90    4.90
  -2  -5  -6    1.20    3.30
   2   5   6    7.70    6.90
   2   5   6    1.70    3.50
  -3  -5  -6   49.20    8.70
  -3  -5  -6   59.89   13.80
   3   5   6   31.90   10.70
   3   5   6   47.60    9.10
  -4  -5  -6  171.08   20.80
  -4  -5  -6  160.08   14.90
   4   5   6  176.88   23.10
   4   5   6  190.58   25.70
  -5  -5  -6  140.89   15.30
  -5  -5  -6  156.88   22.80
   5   5   6  116.29   20.30
   5   5   6  135.59   24.70
  -6  -5  -6   -5.90    5.50
  -6  -5  -6   14.80    6.40
   6   5   6    8.30    8.90
   6   5   6    4.60    8.70
  -7  -5  -6   18.60    8.00
  -7  -5  -6   17.20   10.40
   7   5   6   17.20   12.10
   7   5   6   33.40   12.40
   8   5   6    5.30    9.00
  -9   6   6   57.39   10.70
   8  -6  -6   37.60    5.70
  -8   6   6   36.00   10.30
  -8   6   6   33.80    6.00
   7  -6  -6    2.10    3.40
  -7   6   6   -2.90    6.50
  -7   6   6    9.10    5.30
   6  -6  -6   -4.40    3.50
  -6   6   6   -3.60    3.70
  -6   6   6   -5.30    5.90
   5  -6  -6   11.90    5.70
  -5   6   6    2.50    8.10
   4  -6  -6   52.79   10.10
  -4   6   6   60.69   15.50
  -4   6   6   81.19   20.00
  -4   6   6   54.19   11.40
   3  -6  -6  115.89   16.00
  -3   6   6   95.19   12.50
   2  -6  -6  170.08   18.00
  -2   6   6  169.48   18.50
  -2   6   6  134.19   11.00
   1  -6  -6  191.38   19.10
  -1   6   6  196.08   19.80
  -1   6   6  169.38   12.10
   0  -6  -6  118.79   17.30
   0  -6  -6   88.19   13.50
   0   6   6  122.79   18.30
   0   6   6   92.79    8.80
  -1  -6  -6   11.60    7.70
  -1  -6  -6   17.10    5.50
   1   6   6   13.50    4.90
   1   6   6   13.20    8.80
  -2  -6  -6   45.20   12.40
  -2  -6  -6   42.40    8.10
   2   6   6   37.70   12.20
   2   6   6   22.60    6.70
  -3  -6  -6  182.48   21.60
  -3  -6  -6  165.28   14.80
   3   6   6  177.58   22.00
  -4  -6  -6   64.89   15.60
   4   6   6   78.69   20.60
   4   6   6   51.09   14.80
  -5  -6  -6   18.60   10.60
   5   6   6    7.10   10.10
   5   6   6   27.50   12.80
  -6  -6  -6   31.50   12.80
  -6  -6  -6   48.60   11.00
   6   6   6   34.10   13.40
   6   6   6   39.20   16.00
  -7  -6  -6   80.49   17.60
   7   6   6   84.59   20.70
   8   6   6   51.69   17.40
 -11   7   6   19.70    9.10
   8  -7  -6  158.98   13.40
  -8   7   6  155.88   16.00
  -8   7   6  144.89   18.20
   7  -7  -6   16.00    6.20
  -7   7   6   -4.70    6.10
  -7   7   6   23.00    7.40
   6  -7  -6    3.80    5.10
  -6   7   6    3.60    8.30
  -6   7   6    3.70    6.30
   5  -7  -6  191.58   19.20
  -5   7   6  206.48   27.90
  -5   7   6  193.68   20.10
  -5   7   6  237.58   30.20
   4  -7  -6  659.43   41.30
  -4   7   6  604.14   41.90
   3  -7  -6    4.10    6.20
  -3   7   6    8.50    4.20
   2  -7  -6   31.20    9.90
  -2   7   6   25.10    4.80
  -2   7   6   27.90    9.80
   1  -7  -6   -0.50    6.60
  -1   7   6    0.20    2.70
  -1   7   6   -0.60    6.40
   0  -7  -6 2035.80  105.39
   0  -7  -6 1855.11   98.69
   0   7   6 1976.90   92.99
   0   7   6 2045.40  106.79
  -1  -7  -6  591.24   41.60
  -1  -7  -6  618.34   35.90
   1   7   6  530.15   42.30
   1   7   6  568.04   32.70
  -2  -7  -6   15.00    5.50
  -2  -7  -6   16.70    9.50
   2   7   6   16.10   10.30
  -3  -7  -6   28.60    7.50
  -3  -7  -6   31.80   12.20
   3   7   6   15.50   17.50
   3   7   6   18.00   11.60
  -4  -7  -6   93.39   18.90
   4   7   6  104.19   21.70
   4   7   6   95.69   20.50
  -5  -7  -6    1.60    7.80
  -5  -7  -6    2.60    4.50
   5   7   6   -3.20   12.90
   5   7   6    6.10    8.90
  -6  -7  -6   84.59   18.70
   6   7   6   82.69   20.60
   6   7   6   74.39   20.50
   7   7   6   73.89   22.10
 -10   8   6   -5.70    5.70
   9  -8  -6    8.40    4.10
   8  -8  -6   15.00    5.10
  -8   8   6    4.40    6.80
   7  -8  -6    3.40    5.50
  -7   8   6    4.30    7.60
  -7   8   6   -7.90    5.70
   6  -8  -6   -2.70    4.80
  -6   8   6   -1.10    5.30
  -6   8   6    7.60   15.90
  -6   8   6    2.30    9.10
   5  -8  -6    4.40    5.60
  -5   8   6   -3.70    6.50
  -5   8   6   -7.10   10.40
  -5   8   6   10.40    7.30
   4  -8  -6   46.40   11.70
  -4   8   6   62.39   13.90
  -4   8   6   83.69    9.80
   3  -8  -6  715.63   46.50
  -3   8   6  712.03   35.60
  -3   8   6  687.53   47.10
   2  -8  -6  548.25   40.00
  -2   8   6  566.04   28.60
  -2   8   6  558.74   42.10
   1  -8  -6   -9.10    6.10
  -1   8   6    6.00    7.20
  -1   8   6   -4.40    2.40
   0  -8  -6  163.58   23.80
   0  -8  -6  137.19   17.60
   0   8   6  128.29   11.30
   0   8   6  165.78   24.00
  -1  -8  -6    8.50    8.90
  -1  -8  -6    6.20    6.00
   1   8   6    5.70    8.10
  -2  -8  -6   10.50    6.10
  -2  -8  -6   12.70    9.30
   2   8   6   12.10    9.60
   2   8   6   16.80    9.70
  -3  -8  -6   34.10    7.70
  -3  -8  -6   41.40   13.60
   3   8   6   36.70   13.50
   3   8   6   14.70   10.70
  -4  -8  -6   40.90   14.50
  -4  -8  -6   42.10    9.50
   4   8   6   57.49   16.90
   4   8   6   54.49   17.00
  -5  -8  -6   71.09   17.30
   5   8   6   57.29   17.50
   5   8   6   31.90   16.00
  -6  -8  -6   49.70   17.50
   6   8   6   50.99   18.10
   9  -9  -6   11.60    5.20
  -9   9   6   -5.00    4.70
   8  -9  -6   58.39   10.70
   7  -9  -6   -3.60    5.00
  -7   9   6   12.00    9.10
  -7   9   6   20.10   14.50
  -7   9   6   21.60    9.20
   6  -9  -6   17.20    8.50
  -6   9   6   22.80   10.90
  -6   9   6    5.30    7.70
  -6   9   6   14.70   11.40
  -5   9   6   58.59   15.30
  -5   9   6   81.89   22.30
  -5   9   6   55.19   11.10
   4  -9  -6    8.70    6.80
  -4   9   6    5.90    3.00
  -4   9   6    3.00    5.60
   3  -9  -6    7.70    7.60
  -3   9   6    6.40    7.00
  -3   9   6    5.20    2.20
   2  -9  -6    1.40    6.80
  -2   9   6   -7.90    6.80
  -2   9   6    0.40    1.90
   1  -9  -6   -5.50    7.80
  -1   9   6   -0.20    7.90
   0  -9  -6   85.99   18.30
   0   9   6   80.09   17.70
   0   9   6   69.19   17.60
  -1  -9  -6   29.90   11.30
  -1  -9  -6   12.60   10.20
   1   9   6   37.00   13.80
   1   9   6   18.80   10.30
  -2  -9  -6    5.80    9.70
   2   9   6    5.80    9.90
   2   9   6   20.40   12.70
  -3  -9  -6    3.10    5.50
  -3  -9  -6    7.30   10.20
   3   9   6    5.40   11.40
   3   9   6   -5.20    8.60
  -4  -9  -6    1.10    8.70
   4   9   6    9.10    9.50
  -5  -9  -6   17.20   11.20
   5   9   6    3.20   10.10
   8 -10  -6    4.90    7.20
  -8  10   6   22.90    6.50
  -8  10   6  -18.10   13.30
   7 -10  -6    2.40    6.20
  -7  10   6   -0.90    3.60
  -7  10   6   -2.30    5.60
  -7  10   6   -3.00    7.40
  -7  10   6   -4.60    8.30
  -7  10   6   14.50   10.40
   6 -10  -6  148.39   21.10
  -6  10   6  168.78   25.30
  -6  10   6  165.98   27.60
  -6  10   6  170.48   14.40
  -6  10   6  140.09   11.70
   5 -10  -6   13.50    9.40
  -5  10   6    8.00    2.90
  -5  10   6   18.00   10.10
  -5  10   6    6.70    2.80
   4 -10  -6    4.80    7.30
   3 -10  -6   24.80   10.70
  -3  10   6   11.40    9.60
  -3  10   6   -0.60    6.90
   2 -10  -6   16.60   15.00
  -2  10   6    6.70    9.20
  -2  10   6    9.60    7.70
   1 -10  -6   47.50   15.40
  -1  10   6   44.00   15.20
  -1  10   6   70.99   19.60
   0 -10  -6    1.60    9.10
   0  10   6   20.90   12.70
   0  10   6   17.60   10.40
  -1 -10  -6   27.20   12.50
   1  10   6   33.10   13.80
   1  10   6    6.40    9.60
  -2 -10  -6   -3.50    8.90
  -2 -10  -6   -0.70    6.00
   2  10   6   16.50   10.50
   2  10   6  -14.70   10.00
  -3 -10  -6   24.40   14.00
   3  10   6   21.90   12.40
   3  10   6   14.00   12.20
   7 -11  -6   19.70    9.20
  -7  11   6   36.00   15.90
  -7  11   6   13.50    5.20
  -7  11   6   -8.40   12.00
  -7  11   6   12.90    4.10
  -7  11   6   11.30    7.30
   6 -11  -6   82.39   16.50
  -6  11   6   64.99   14.00
  -6  11   6   62.69   16.70
  -6  11   6   55.09   20.50
   5 -11  -6   -7.00    6.60
  -5  11   6   20.50   11.20
  -5  11   6   -0.10    6.40
   4 -11  -6   29.80   12.00
  -4  11   6   51.69   22.40
  -4  11   6   36.60   11.70
   3 -11  -6   18.90   12.90
  -3  11   6   14.20    8.80
  -3  11   6   17.40   13.20
   2 -11  -6    9.90    8.80
  -2  11   6    9.60    8.40
  -2  11   6   -2.90   10.20
   1 -11  -6    4.70    9.60
  -1  11   6   -1.10   11.00
  -1  11   6    9.60    9.50
   0 -11  -6   37.90   15.10
   0  11   6    8.90   14.90
   0  11   6   31.50   12.90
  -1 -11  -6    0.00   11.80
   1  11   6    9.50    9.40
   1  11   6    6.10   11.80
  -2 -11  -6   -1.00    9.50
   2  11   6  -27.60   11.60
   2  11   6   18.60   11.80
   4 -12  -6  131.99   24.00
   3 -12  -6   15.70   10.80
   2 -12  -6   23.50   13.20
  -2  12   6    2.70   11.20
  -2  12   6   10.80    8.80
   1  13  -7   72.59   20.90
   1  13  -7   85.29   24.90
  -1 -13   7   15.10   14.80
   0  13  -7   18.30   16.10
   0  13  -7   -2.40    7.50
   0 -13   7    1.50   10.80
  -1  13  -7    1.10    9.40
  -1  13  -7   26.10   16.30
   1 -13   7   12.00   12.10
  -2  13  -7    2.10    8.90
  -2  13  -7  -25.20   12.30
   2 -13   7   11.70   13.50
  -3  13  -7    0.00    9.50
   3 -13   7   -8.00   10.60
  -4  13  -7   24.90   11.10
   4 -13   7    9.90   13.70
   5 -13   7    0.70    9.30
   3  12  -7   18.50   14.20
  -3 -12   7   28.80    4.30
  -3 -12   7   24.20    5.50
  -3 -12   7   31.50   13.10
   2  12  -7    8.80   14.30
   2  12  -7  -20.10    8.70
  -2 -12   7  -21.50    7.50
   1  12  -7   44.90   16.50
   1  12  -7   27.40   14.50
  -1 -12   7   29.30   13.60
   0  12  -7    1.90   14.50
   0  12  -7   34.30   14.40
   0 -12   7   23.50   14.20
  -1  12  -7    2.00    7.40
  -1  12  -7   17.40   13.80
   1 -12   7   -5.00    9.70
  -2  12  -7    5.60   10.70
  -2  12  -7   17.80   10.60
   2 -12   7   16.60   13.20
  -3  12  -7   23.30   10.80
   3 -12   7    9.50   12.00
  -4  12  -7    7.20    7.60
   4 -12   7   21.30   12.90
   5 -12   7    4.00    9.30
   6 -12   7  -15.10    8.10
  -7  12  -7  -12.80    6.90
   7 -12   7   -4.20    9.20
   5  11  -7   58.49   19.90
  -5 -11   7   82.69   20.10
   4  11  -7   58.09   19.20
   4  11  -7   46.30   29.80
  -4 -11   7   58.89   15.80
  -4 -11   7  101.29   20.80
   3  11  -7  -12.90    6.90
   3  11  -7    3.10   11.80
  -3 -11   7   15.10    8.60
  -3 -11   7   13.60   10.90
  -3 -11   7    6.90    4.30
   2  11  -7   14.20   11.50
   2  11  -7   13.00   11.50
  -2 -11   7   -4.60    7.90
   1  11  -7  -19.40    8.10
   1  11  -7    1.70   12.60
  -1 -11   7   -3.00   10.30
   0  11  -7   13.00   11.50
   0  11  -7    0.80    9.10
   0 -11   7    2.00    8.10
  -1  11  -7   62.39   16.60
  -1  11  -7   41.70   16.30
   1 -11   7   44.90   15.70
  -2  11  -7    9.90   11.20
  -2  11  -7   -4.10    7.20
   2 -11   7    3.10    8.70
  -3  11  -7    3.40    7.50
   3 -11   7    6.80    8.80
  -4  11  -7   10.40    8.00
   4 -11   7   27.50   13.40
   4 -11   7    1.50    8.70
  -5  11  -7   47.70   11.70
   5 -11   7   15.70   10.50
  -6  11  -7   -6.80    6.40
   6 -11   7   10.60    7.30
  -7  11  -7    1.10    5.20
   7 -11   7   -4.90    7.70
  -8  11  -7    9.70    6.30
   8 -11   7    4.80    9.60
   6  10  -7   53.49   22.10
   5  10  -7   26.90   14.90
   4  10  -7   15.50   13.60
   4  10  -7    3.10   12.20
  -4 -10   7   37.20   13.70
   3  10  -7   70.09   19.90
   3  10  -7   95.59   22.10
  -3 -10   7   55.49   16.40
  -3 -10   7   64.99   10.50
   2  10  -7   15.00   13.90
  -2 -10   7   18.10    5.00
   1  10  -7   14.30   11.30
   1  10  -7   18.20   12.80
  -1 -10   7   25.30    4.10
  -1 -10   7   30.30   13.30
  -1 -10   7   24.70    3.90
   0  10  -7   11.10   10.00
   0  10  -7    0.10    9.70
   0 -10   7   10.30    9.50
  -1  10  -7   15.90    8.90
  -1  10  -7    9.10    9.80
   1 -10   7   13.30   10.70
  -2  10  -7   47.00   14.80
  -2  10  -7   69.69   16.10
   2 -10   7   66.09   16.40
  -3  10  -7   28.70   10.90
   3 -10   7   24.40   11.30
  -4  10  -7   52.19   13.00
  -4  10  -7   46.60   11.30
   4 -10   7   51.79   13.80
   4 -10   7   60.49   21.60
  -5  10  -7   -2.80    5.60
   5 -10   7   10.70    6.80
   5 -10   7    9.50    7.80
   6 -10   7   46.90   12.80
   6 -10   7   59.39   15.10
  -7  10  -7  105.59   12.70
   7 -10   7   95.29   17.00
   8 -10   7  -11.40    6.40
  -9  10  -7   -5.60    5.50
   9 -10   7    7.20    5.90
   7   9  -7   23.90   16.80
   6   9  -7    0.50   11.60
   6   9  -7    4.40   11.00
  -6  -9   7    7.90    8.90
   5   9  -7    2.20   10.10
  -5  -9   7    6.10    5.80
  -5  -9   7   -2.90    7.40
   4   9  -7  110.29   23.30
   4   9  -7   67.59   18.40
  -4  -9   7  121.99   23.10
   3   9  -7   -9.80    8.40
   3   9  -7    5.30    8.70
  -3  -9   7   -6.50   10.80
  -3  -9   7   13.90    9.60
   2   9  -7   14.80   12.20
   2   9  -7    2.50    8.30
  -2  -9   7   19.10   11.40
  -2  -9   7   14.40    8.40
  -2  -9   7   16.40    7.20
   1   9  -7    6.50    9.60
   1   9  -7   20.30   12.00
  -1  -9   7    6.50    7.20
  -1  -9   7   10.80    8.50
   0   9  -7   16.90   11.10
   0   9  -7    9.20    9.00
   0  -9   7    8.40    9.60
   0  -9   7   12.20    3.00
   0  -9   7   33.60   12.30
  -1   9  -7   17.10    9.20
  -1   9  -7    4.00   10.20
   1  -9   7   27.00   12.20
  -2   9  -7   16.70   10.90
  -2   9  -7   21.60    9.10
   2  -9   7   16.90   10.90
  -3   9  -7   77.19   16.50
   3  -9   7   61.19   17.90
   3  -9   7   54.99   14.00
  -4   9  -7   -2.90    4.40
   4  -9   7   17.40    8.90
   4  -9   7   11.90    8.50
  -5   9  -7   33.70    7.50
   5  -9   7   17.80   10.10
   5  -9   7   22.40   10.10
  -6   9  -7   68.69   10.30
   6  -9   7   38.00   11.00
  -7   9  -7   -1.20    4.80
   7  -9   7   -5.30    5.90
  -8   9  -7   36.80    9.00
   8  -9   7   41.90   10.10
  -9   9  -7   17.70    7.30
   9  -9   7   19.30    8.20
   8   8  -7    5.90   16.10
   7   8  -7   17.30   15.50
  -7  -8   7   14.60   10.30
   6   8  -7    9.60   12.70
   6   8  -7   13.10   11.10
  -6  -8   7    6.80    8.10
   5   8  -7   72.79   18.20
   5   8  -7   23.00   14.00
  -5  -8   7   49.20   14.70
   4   8  -7  229.58   31.40
   4   8  -7  226.88   29.70
  -4  -8   7  177.58   25.40
  -4  -8   7  122.29   20.20
   3   8  -7   28.20   12.50
  -3  -8   7   13.70    9.00
  -3  -8   7   30.60   12.90
   2   8  -7   39.80   14.70
   2   8  -7   34.00   14.00
  -2  -8   7   40.40   12.60
  -2  -8   7   36.50   13.00
  -2  -8   7   59.19   14.80
   1   8  -7 1465.05   85.99
   1   8  -7 1514.15   89.99
  -1  -8   7 1640.64   76.39
  -1  -8   7 1488.15   84.59
  -1  -8   7 1573.74   87.89
   0   8  -7   12.10    8.40
   0   8  -7    4.60    6.70
   0  -8   7    4.60    5.80
   0  -8   7   -5.80    5.00
  -1   8  -7    0.70    8.20
  -1   8  -7   -0.40    6.90
   1  -8   7    8.00    8.30
   1  -8   7   14.50    7.70
   1  -8   7    7.60    2.80
  -2   8  -7  114.99   18.10
   2  -8   7  113.19   19.10
   2  -8   7  118.99   14.90
   2  -8   7  102.99    8.30
  -3   8  -7  233.88   21.70
   3  -8   7  226.78   15.10
   3  -8   7  243.58   27.90
   3  -8   7  219.08   24.20
  -4   8  -7  175.88   17.50
  -4   8  -7  203.68   16.00
   4  -8   7  133.29   21.00
   4  -8   7  182.18   21.50
  -5   8  -7   61.99    9.60
   5  -8   7   47.10   13.60
   5  -8   7   44.00   11.80
  -6   8  -7   46.50    8.90
   6  -8   7   21.50    9.30
  -7   8  -7  809.12   46.40
   7  -8   7  827.92   50.59
  -8   8  -7  187.18   17.90
   8  -8   7  187.48   19.80
   8  -8   7  195.38   19.50
  -9   8  -7   13.40    6.90
   9  -8   7   13.60    6.60
 -10   8  -7  140.19   18.50
   9   7  -7   29.40   17.10
   8   7  -7   32.20   17.70
   7   7  -7   -5.10    9.30
   7   7  -7   14.70   11.50
  -7  -7   7   -3.10    7.30
   6   7  -7   -5.60    9.10
   6   7  -7    7.40   11.80
  -6  -7   7    3.90    9.40
   5   7  -7    9.00   10.50
   5   7  -7   24.90   11.50
  -5  -7   7    9.30    9.00
   4   7  -7    8.80   11.90
   4   7  -7   -2.50    8.40
  -4  -7   7    6.80    7.10
  -4  -7   7   -9.70    5.90
   3   7  -7   -2.50    7.60
   3   7  -7   -5.50    8.40
  -3  -7   7    3.80    6.30
  -3  -7   7   -9.30    5.00
   2   7  -7  330.57   31.60
   2   7  -7  364.66   32.60
  -2  -7   7  365.36   34.40
  -2  -7   7  329.97   28.40
  -2  -7   7  385.56   31.60
   1   7  -7  153.08   22.60
   1   7  -7  144.29   22.10
  -1  -7   7  159.38   17.00
  -1  -7   7  152.88   21.80
  -1  -7   7  151.18   18.40
   0   7  -7    0.20    6.60
   0   7  -7   19.30    9.80
   0  -7   7   32.10   10.80
   0  -7   7   17.30    8.40
  -1   7  -7  424.36   33.50
   1  -7   7  525.95   26.10
   1  -7   7  536.95   37.60
   1  -7   7  510.15   33.90
  -2   7  -7  180.48   18.50
   2  -7   7  160.38   23.20
   2  -7   7  167.38   16.70
   2  -7   7  180.88   12.00
   2  -7   7  156.98   21.80
  -3   7  -7  252.87   18.70
  -3   7  -7  251.17   21.50
   3  -7   7  230.88   23.70
   3  -7   7  250.07   24.70
   3  -7   7  231.88   17.50
   3  -7   7  266.17   16.60
  -4   7  -7   -0.60    3.80
  -4   7  -7    4.80    5.90
   4  -7   7    5.90    6.50
   4  -7   7   -4.60    3.00
   4  -7   7    1.30    3.40
   4  -7   7    3.80    5.50
  -5   7  -7   64.69    9.60
   5  -7   7   68.79   13.30
  -6   7  -7  289.17   20.80
   6  -7   7  247.58   24.50
   6  -7   7  325.67   26.20
  -7   7  -7  160.08   16.00
   7  -7   7  164.08   18.10
  -8   7  -7   53.99   10.30
   8  -7   7   43.90   10.10
   8  -7   7   37.40    8.90
  -9   7  -7    2.60    5.60
   9  -7   7    7.80    4.90
 -10   7  -7   -5.20    5.70
   9   6  -7    3.60   14.70
   8   6  -7    8.80   10.70
  -8  -6   7    8.90    7.90
  -8  -6   7    0.60    9.90
   7   6  -7  105.99   25.60
  -7  -6   7  110.69   21.90
  -7  -6   7  110.59   18.60
   6   6  -7   -5.20    8.30
   6   6  -7   12.20    9.20
  -6  -6   7    3.20    7.00
  -6  -6   7    6.00    9.40
   5   6  -7   10.60   10.90
   5   6  -7   30.90   12.10
  -5  -6   7   22.80    9.30
  -5  -6   7   39.80   12.10
   4   6  -7   15.50    9.50
   4   6  -7   12.60   10.20
  -4  -6   7    6.60    7.30
  -4  -6   7   11.50    8.30
   3   6  -7    9.00    9.00
   3   6  -7    1.80    6.60
  -3  -6   7    8.00    7.80
  -3  -6   7   20.30   10.60
   2   6  -7  103.39   18.00
   2   6  -7  129.29   21.90
  -2  -6   7  126.99   18.90
  -2  -6   7  131.69   20.80
   1   6  -7  390.26   32.00
   1   6  -7  372.96   30.30
  -1  -6   7  378.96   32.30
  -1  -6   7  395.76   29.50
  -1  -6   7  438.26   32.00
   0   6  -7  118.39   17.60
   0   6  -7  115.89   18.10
   0  -6   7  120.39   11.40
   0  -6   7  118.69   17.90
   0  -6   7  147.79   17.00
  -1   6  -7    6.10    9.20
  -1   6  -7   15.50    7.50
   1  -6   7    9.80    3.30
   1  -6   7    2.60    6.20
   1  -6   7   15.20    6.50
   1  -6   7   14.70    9.70
  -2   6  -7  218.58   20.00
  -2   6  -7  231.88   18.10
   2  -6   7  242.68   22.50
   2  -6   7  207.08   21.70
   2  -6   7  246.88   19.10
   2  -6   7  217.08   14.50
  -3   6  -7    8.20    4.30
  -3   6  -7    8.10    6.20
   3  -6   7   11.40    7.50
   3  -6   7   14.70    7.90
   3  -6   7   14.60    4.50
   3  -6   7   17.70    5.60
  -4   6  -7    0.20    3.10
   4  -6   7   -4.40    4.70
   4  -6   7   -0.20    3.10
   4  -6   7   -6.20    4.70
   4  -6   7   -2.40    2.70
  -5   6  -7  263.67   19.30
   5  -6   7  261.27   23.60
   5  -6   7  236.88   21.40
  -6   6  -7  102.09   12.40
   6  -6   7  101.19   15.70
   6  -6   7  119.49   14.10
   7  -6   7   19.00    8.20
   7  -6   7   30.40    8.50
  -8   6  -7   90.69   13.80
   8  -6   7   73.29   12.30
   8  -6   7   87.99   11.90
  -9   6  -7    0.60    4.80
   9  -6   7   -1.60    3.60
   9  -6   7   -3.80    3.70
 -10   6  -7   33.30    9.90
  10  -6   7   39.50    6.40
 -11   6  -7   23.90    9.60
  10   5  -7   -1.70   14.10
 -10  -5   7   -6.10   11.80
   9   5  -7   13.70   14.80
   8   5  -7    9.10   10.70
  -8  -5   7   16.80   11.80
  -8  -5   7   30.60    9.30
   7   5  -7    6.70   10.30
   7   5  -7    5.90    8.30
  -7  -5   7   -3.90    5.40
  -7  -5   7    2.10    8.50
   6   5  -7   21.80    9.70
   6   5  -7   10.10   12.00
  -6  -5   7   14.30    8.20
  -6  -5   7   11.10    7.10
   5   5  -7   58.49   17.90
   5   5  -7   36.10   11.10
  -5  -5   7   55.89   15.40
  -5  -5   7   65.79   13.90
   4   5  -7   78.99   16.70
   4   5  -7  100.19   17.10
  -4  -5   7  124.49   21.10
  -4  -5   7   88.29   15.30
   3   5  -7  349.47   31.70
   3   5  -7  368.96   30.50
  -3  -5   7  419.66   30.00
  -3  -5   7  342.67   29.60
   2   5  -7   47.00   12.00
   2   5  -7   45.60   12.70
  -2  -5   7   50.39   12.00
  -2  -5   7   50.79   11.90
   1   5  -7   62.59   13.40
  -1  -5   7   56.29   12.00
  -1  -5   7   66.69   12.90
  -1  -5   7   70.69   13.40
   0   5  -7  111.19   17.20
   0  -5   7  153.48   17.80
   0  -5   7  109.59   16.10
   0  -5   7   89.69   10.40
   0  -5   7   89.59   15.40
  -1   5  -7  143.39   17.40
  -1   5  -7  165.78   17.70
   1  -5   7  190.48   12.60
   1  -5   7  173.08   17.30
   1  -5   7  178.18   18.90
   1  -5   7  156.68   18.00
  -2   5  -7 1351.46   67.09
  -2   5  -7 1360.46   71.49
   2  -5   7 1366.86   68.29
   2  -5   7 1301.47   71.49
   2  -5   7 1386.56   65.09
   2  -5   7 1328.97   72.69
  -3   5  -7   18.50    5.10
  -3   5  -7   11.00    7.70
   3  -5   7   13.50    7.10
   3  -5   7   19.00    6.20
   3  -5   7   10.20    4.80
   3  -5   7    9.60    6.00
  -4   5  -7  324.47   20.60
   4  -5   7  251.87   23.80
   4  -5   7  315.97   19.10
   4  -5   7  285.87   22.70
  -5   5  -7   13.10    5.20
   5  -5   7   21.70    6.90
   5  -5   7   12.90    5.80
   5  -5   7   16.40    7.60
  -6   5  -7   30.80    7.60
   6  -5   7   37.90    8.50
   6  -5   7   43.00   10.30
  -7   5  -7   15.80    6.40
   7  -5   7   20.40    7.60
   7  -5   7   24.80    7.10
  -8   5  -7   58.69   12.00
   8  -5   7   51.09    8.90
   8  -5   7   44.50    9.80
  -9   5  -7   23.60    8.40
   9  -5   7   21.10    7.00
   9  -5   7   23.70    6.10
 -10   5  -7   20.70    7.50
  10  -5   7   -2.40    3.20
 -11   5  -7   33.80   10.70
  10   4  -7    1.10   12.50
 -10  -4   7   -8.90    8.30
   9   4  -7   41.50   17.20
  -9  -4   7   26.50   29.40
  -9  -4   7   29.80    9.80
  -9  -4   7   17.20   11.40
   8   4  -7  -15.50   20.30
  -8  -4   7    6.30    5.90
  -8  -4   7    2.40    7.80
   7   4  -7  149.09   29.40
  -7  -4   7  118.39   21.00
  -7  -4   7  134.19   18.70
   6   4  -7   13.70    9.30
   6   4  -7   13.50    8.30
  -6  -4   7   20.70    9.60
  -6  -4   7   23.30   10.50
   5   4  -7   15.40    9.60
   5   4  -7   15.80    7.30
  -5  -4   7   27.80    9.40
  -5  -4   7   27.70   10.70
   4   4  -7   50.79   13.10
   4   4  -7   62.69   12.90
  -4  -4   7   28.40   11.10
  -4  -4   7   45.40   10.60
   3   4  -7  127.49   19.30
  -3  -4   7  120.69   14.90
  -3  -4   7  147.49   20.80
   2   4  -7   45.90   13.20
  -2  -4   7   35.20    9.70
  -2  -4   7   36.20    9.90
   1   4  -7   -4.00    5.90
  -1  -4   7    3.10    6.30
  -1  -4   7   -3.50    5.70
  -1  -4   7    9.00    6.40
   0   4  -7  499.45   37.50
   0   4  -7  518.15   34.90
   0  -4   7  536.45   34.50
   0  -4   7  484.65   33.10
   0  -4   7  560.14   34.60
  -1   4  -7   -3.70    5.60
  -1   4  -7    3.20    5.10
   1  -4   7    9.80    6.10
   1  -4   7    0.60    5.10
   1  -4   7    9.10    7.60
  -2   4  -7   57.29    8.50
  -2   4  -7   66.99   13.00
   2  -4   7   55.49   10.00
   2  -4   7   61.09   10.80
  -3   4  -7  226.28   16.20
  -3   4  -7  228.98   20.70
   3  -4   7  226.98   18.70
   3  -4   7  225.98   17.90
   3  -4   7  219.18   15.70
  -4   4  -7   53.39    8.30
  -4   4  -7   57.79   11.70
   4  -4   7   51.69    9.60
   4  -4   7   63.09   10.30
   4  -4   7   49.30    8.30
  -5   4  -7  174.78   14.80
  -5   4  -7  175.38   18.00
   5  -4   7  166.58   15.90
   5  -4   7  179.68   16.90
   5  -4   7  187.78   16.10
  -6   4  -7   -3.90    4.90
  -6   4  -7   14.80    6.00
   6  -4   7   15.40    7.90
   6  -4   7   10.80    5.40
  -7   4  -7   -1.90    4.20
  -7   4  -7    4.10    5.80
   7  -4   7   -3.60    2.90
   7  -4   7   -5.10    3.60
  -8   4  -7  152.98   16.40
   8  -4   7  127.19   12.60
   8  -4   7  110.59   12.00
  -9   4  -7    2.00    5.50
   9  -4   7   -2.30    4.70
   9  -4   7    3.20    4.70
   9  -4   7    0.70    3.80
 -10   4  -7  123.19   18.20
  10  -4   7  112.59   14.10
  10  -4   7  119.49   12.30
 -11   4  -7    1.90    7.00
  11   3  -7   39.00   18.10
 -11  -3   7    9.20    7.50
  10   3  -7   -0.40    9.90
 -10  -3   7   -0.50    9.00
   9   3  -7   69.59   21.60
  -9  -3   7   39.30    9.20
  -9  -3   7   57.49   15.80
  -9  -3   7   65.59   12.80
   8   3  -7  296.07   35.30
  -8  -3   7  233.98   20.90
  -8  -3   7  249.68   27.20
  -8  -3   7  219.08   23.00
   7   3  -7  495.15   40.90
  -7  -3   7  531.45   39.40
  -7  -3   7  383.06   30.00
  -7  -3   7  406.86   32.70
   6   3  -7   89.29   19.60
  -6  -3   7   46.60   11.50
  -6  -3   7   64.09   15.10
  -6  -3   7   59.69   11.20
   5   3  -7    1.50    7.30
  -5  -3   7    9.50    7.20
  -5  -3   7    4.50    5.80
  -5  -3   7    8.80    5.80
   4   3  -7 2755.42  141.39
  -4  -3   7 2725.03  134.99
  -4  -3   7 2879.81  138.89
  -4  -3   7 2869.91  137.89
   3   3  -7 1268.97   71.89
  -3  -3   7 1348.77   72.19
  -3  -3   7 1254.87   73.79
  -3  -3   7 1365.36   70.09
  -2  -3   7 4257.17  190.68
  -2  -3   7 3968.20  191.78
  -2  -3   7 3927.01  190.18
   1   3  -7  602.04   40.50
  -1  -3   7  705.33   41.70
  -1  -3   7  594.04   38.70
  -1  -3   7  796.52   43.10
  -1  -3   7  656.93   38.80
   0   3  -7    5.00    6.70
   0   3  -7   -0.90    7.40
   0   3  -7   -0.40    5.40
   0  -3   7   12.30    6.20
   0  -3   7    5.80    4.80
   0  -3   7   18.70    8.10
  -1   3  -7  265.07   21.50
  -1   3  -7  253.17   19.20
  -1   3  -7  229.88   23.10
   1  -3   7  260.17   19.80
   1  -3   7  288.47   17.40
   1  -3   7  288.87   21.70
  -2   3  -7 2363.16  106.49
  -2   3  -7 2199.28  109.59
   2  -3   7 2326.37  105.59
   2  -3   7 2241.08  109.79
   2  -3   7 2137.09  107.59
  -3   3  -7 4375.36  202.98
  -3   3  -7 4423.96  205.88
   3  -3   7 4401.36  206.48
   3  -3   7 4453.75  202.68
   3  -3   7 4460.45  204.68
  -4   3  -7  169.88   14.40
  -4   3  -7  160.18   15.60
   4  -3   7  178.18   15.10
   4  -3   7  168.98   15.30
   4  -3   7  163.78   21.60
  -5   3  -7  295.17   22.40
  -5   3  -7  274.17   20.10
   5  -3   7  257.77   20.70
   5  -3   7  280.17   20.50
  -6   3  -7  144.49   15.70
  -6   3  -7  130.89   14.70
   6  -3   7  147.19   14.20
  -7   3  -7  163.78   17.30
  -7   3  -7  189.98   18.70
   7  -3   7  211.98   17.30
   7  -3   7  240.28   18.00
  -8   3  -7   25.80    7.80
  -8   3  -7   18.90    7.80
   8  -3   7   27.10    7.20
   8  -3   7   17.70    8.20
  -9   3  -7   13.30    7.50
  -9   3  -7    6.00    5.70
   9  -3   7    8.50    5.50
   9  -3   7    8.60    6.30
 -10   3  -7   41.60   11.90
 -10   3  -7   34.00    9.00
  10  -3   7   64.19   12.40
 -11   3  -7  126.99   19.20
  11  -3   7  123.89   18.80
  11  -3   7  122.59   11.60
  11   2  -7   -8.70   11.90
 -11  -2   7    0.60    4.70
  10   2  -7   18.60   15.00
 -10  -2   7   27.50    6.90
 -10  -2   7   39.20   15.90
 -10  -2   7   47.70    9.00
   9   2  -7   93.59   22.40
  -9  -2   7   76.29   11.40
  -9  -2   7   75.79   11.80
  -9  -2   7   72.19   18.00
   8   2  -7    3.90    9.50
  -8  -2   7   12.30    5.40
  -8  -2   7   10.70    6.30
  -8  -2   7   26.60   12.00
   7   2  -7   34.60   11.80
  -7  -2   7   71.09   15.70
  -7  -2   7   51.49   10.60
  -7  -2   7   43.20    9.20
   6   2  -7  336.17   30.90
  -6  -2   7  277.77   28.30
  -5  -2   7 1142.49   61.79
  -5  -2   7 1199.58   61.99
   4   2  -7 2418.66  121.99
  -4  -2   7 2360.96  116.09
  -4  -2   7 2452.65  117.19
   3   2  -7  340.97   31.30
  -3  -2   7  275.87   25.90
  -3  -2   7  344.67   24.00
  -3  -2   7  371.96   27.90
   2   2  -7   24.20    7.60
  -2  -2   7   17.40    8.00
  -2  -2   7   21.10    6.50
   1   2  -7  149.49   15.10
   1   2  -7  161.58   18.70
  -1  -2   7  173.78   17.70
  -1  -2   7  157.18   18.40
  -1  -2   7  172.28   14.60
   0   2  -7  174.38   19.20
   0   2  -7  168.18   15.70
   0   2  -7  166.08   21.30
   0  -2   7  156.58   17.20
   0  -2   7  167.98   14.90
   0  -2   7  191.48   15.20
  -1   2  -7 1409.56   76.69
  -1   2  -7 1385.96   78.39
  -1   2  -7 1516.55   76.19
   1  -2   7 1553.44   72.19
   1  -2   7 1481.15   69.79
   1  -2   7 1334.67   74.19
  -2   2  -7  421.86   27.30
  -2   2  -7  429.16   25.40
   2  -2   7  413.26   32.50
   2  -2   7  444.46   25.00
   2  -2   7  428.76   26.60
  -3   2  -7   72.39    9.70
  -3   2  -7   85.29   12.00
   3  -2   7   83.89   10.10
   3  -2   7   86.89   11.70
  -4   2  -7  229.88   17.70
  -4   2  -7  230.08   16.90
   4  -2   7  196.08   16.50
   4  -2   7  201.48   16.70
  -5   2  -7   -2.90    3.70
  -5   2  -7    1.20    3.80
   5  -2   7    0.70    4.00
   5  -2   7    8.60    5.00
  -6   2  -7   -2.20    4.00
  -6   2  -7    2.60    4.20
   6  -2   7   -3.80    3.20
  -7   2  -7   38.90    9.50
  -7   2  -7   37.00    9.20
   7  -2   7   57.49   11.70
   7  -2   7   40.30    8.20
  -8   2  -7    9.20    5.80
  -8   2  -7    8.60    6.60
   8  -2   7   27.30    7.50
   8  -2   7   18.70    8.80
  -9   2  -7  112.59   17.10
   9  -2   7   96.29   14.00
   9  -2   7  141.59   18.00
 -10   2  -7   -6.70    4.90
 -10   2  -7    7.50    5.90
  10  -2   7    8.80    7.80
 -11   2  -7   92.79   15.60
  11  -2   7   66.39   15.40
  11   1  -7    4.70   10.60
 -11  -1   7   10.10    9.70
  10   1  -7   12.00   12.50
 -10  -1   7   14.20    4.00
 -10  -1   7   18.00   10.70
 -10  -1   7   10.70    4.10
   9   1  -7   55.69   19.90
  -9  -1   7   51.99   12.70
  -9  -1   7   57.59    8.10
  -9  -1   7   48.10   14.40
   8   1  -7  -12.90    6.00
  -8  -1   7   -6.60    3.50
  -8  -1   7   -3.20    7.00
  -8  -1   7    0.60    3.20
   7   1  -7  322.97   31.20
  -7  -1   7  235.08   18.40
  -7  -1   7  240.08   18.60
  -6  -1   7  255.37   18.80
  -6  -1   7  264.37   18.80
  -5  -1   7  139.89   13.00
  -5  -1   7  151.48   14.10
   4   1  -7   53.39   13.60
  -4  -1   7   38.50    7.70
  -4  -1   7   39.00    8.30
  -4  -1   7   42.50   10.50
   3   1  -7  267.07   24.50
   3   1  -7  253.57   19.80
  -3  -1   7  324.07   24.80
  -3  -1   7  255.67   18.60
   2   1  -7  766.72   41.30
   2   1  -7  728.93   46.80
  -2  -1   7  782.82   45.30
   1   1  -7    0.30    9.70
   1   1  -7   -1.30    4.20
   1   1  -7   10.60    8.70
  -1  -1   7    4.40    6.70
  -1  -1   7   -2.20    3.40
  -1  -1   7    5.90    7.10
   0   1  -7   85.29   12.30
   0   1  -7   71.79   10.00
   0   1  -7   67.69   15.50
   0  -1   7   69.19    9.30
   0  -1   7   72.79   13.70
   0  -1   7   72.19   10.10
  -1   1  -7 1567.24   79.89
  -1   1  -7 1632.84   81.49
   1  -1   7 1660.43   88.99
   1  -1   7 1656.23   78.79
   1  -1   7 1750.02   81.19
  -2   1  -7  366.16   24.00
  -2   1  -7  362.36   22.20
   2  -1   7  351.06   21.60
   2  -1   7  369.06   23.70
  -3   1  -7   82.69    9.50
  -3   1  -7   86.89   12.00
   3  -1   7   74.89    9.30
   3  -1   7   99.69   10.80
  -4   1  -7    3.40    4.00
  -4   1  -7    3.70    4.70
   4  -1   7    1.90    3.50
   4  -1   7    1.10    3.90
  -5   1  -7    2.00    4.80
  -5   1  -7   -2.50    3.50
   5  -1   7   -0.50    3.20
  -6   1  -7   42.80    9.70
  -6   1  -7   52.79   10.50
   6  -1   7   60.49   10.10
  -7   1  -7    8.70    6.20
  -7   1  -7   13.50    6.20
   7  -1   7    3.30    4.70
   7  -1   7    3.60    6.30
  -8   1  -7    1.50    5.10
  -8   1  -7    6.90    5.90
   8  -1   7    7.90    7.00
  -9   1  -7    5.20    5.60
  -9   1  -7   12.40    7.00
   9  -1   7    2.20    6.60
   9  -1   7   -6.70    4.00
 -10   1  -7   37.10   12.30
  10  -1   7   47.10   11.80
 -11   1  -7   30.10   12.10
  11  -1   7   53.89   14.20
  11   0  -7   30.60   18.00
 -11   0   7   73.09   18.00
  10   0  -7   27.50   14.90
 -10   0   7   40.60   14.70
   9   0  -7  245.88   32.40
  -9   0   7  225.68   26.50
  -8   0   7  152.48   11.20
  -8   0   7  157.88   11.30
   7   0  -7    8.40    8.80
  -7   0   7    4.60    3.40
  -7   0   7   20.00    9.60
  -7   0   7    8.50    3.80
  -6   0   7  299.67   19.50
  -6   0   7  294.37   18.70
   5   0  -7   14.80    8.80
  -5   0   7   12.20    7.70
  -5   0   7   11.00    4.90
  -5   0   7    9.60    4.80
   4   0  -7  147.09   21.70
  -4   0   7  141.39   18.30
   3   0  -7    4.60    7.80
   3   0  -7    1.50    3.60
  -3   0   7    1.40    5.20
  -3   0   7   -2.10    3.10
   2   0  -7  140.49   19.70
   2   0  -7  147.29   12.60
  -2   0   7  266.97   28.70
   1   0  -7  620.84   43.10
   1   0  -7  631.04   35.70
   1   0  -7  610.04   45.60
  -1   0   7  716.63   39.40
  -1   0   7  655.53   35.50
  -1   0   7  630.94   42.40
   0   0  -7 2158.58  101.79
   0   0  -7 2055.09  102.69
   0   0   7 2194.88  101.29
   0   0   7 2166.98  100.39
   0   0   7 1988.80  109.59
  -1   0  -7  708.63   37.40
  -1   0  -7  702.43   38.60
   1   0   7  692.73   38.10
   1   0   7  652.63   35.80
  -2   0  -7   82.99    9.40
  -2   0  -7   91.19   12.30
   2   0   7   87.69   10.90
   2   0   7   84.19    9.10
  -3   0  -7    0.90    3.20
  -3   0  -7   -2.60    3.80
   3   0   7    1.80    3.70
   3   0   7   -1.60    4.00
  -4   0  -7   59.59   10.50
  -4   0  -7   58.29    9.40
   4   0   7   48.20    8.70
   4   0   7   69.99   11.20
  -5   0  -7   23.40    7.10
  -5   0  -7   15.40    6.30
   5   0   7   16.20    6.00
   5   0   7   22.20    7.10
  -6   0  -7   94.09   14.30
  -6   0  -7  133.29   14.20
   6   0   7  108.29   13.30
  -7   0  -7   38.50    9.80
  -7   0  -7   28.90    8.90
   7   0   7   18.40    9.80
   7   0   7   17.90    7.10
  -8   0  -7   15.30    6.80
  -8   0  -7   -0.70    5.20
   8   0   7   -4.00    5.30
  -9   0  -7   75.49   14.70
  -9   0  -7   46.00   10.90
   9   0   7   29.80   11.70
   9   0   7   52.39   15.10
 -10   0  -7   17.00    8.80
  10   0   7   -2.60    8.10
  12  -1  -7   30.00   45.10
  11  -1  -7    7.00   15.40
 -11   1   7    3.80    8.40
 -10   1   7  241.88   24.70
   9  -1  -7  776.42   58.69
  -9   1   7  739.63   50.69
   8  -1  -7  767.12   55.09
  -8   1   7  703.83   48.30
   7  -1  -7   67.29   16.60
  -7   1   7   46.50    5.20
  -7   1   7   54.39    7.60
  -7   1   7   76.29   14.90
   6  -1  -7   36.40   13.40
  -6   1   7   19.00    4.20
  -6   1   7   12.20    4.30
  -6   1   7   24.50    8.80
   5  -1  -7  210.28   24.30
   5  -1  -7  161.98   13.50
  -5   1   7  164.48   12.50
   4  -1  -7  794.82   41.60
  -4   1   7  784.72   40.80
   3  -1  -7   49.80   15.00
   3  -1  -7   36.20    7.00
  -3   1   7   41.60    7.40
  -3   1   7   59.09   12.80
   2  -1  -7  173.38   14.70
  -2   1   7  216.18   24.70
  -2   1   7  280.17   26.30
   1  -1  -7  194.98   21.80
   1  -1  -7  204.78   16.00
  -1   1   7  218.78   27.00
  -1   1   7  211.18   16.00
  -1   1   7  226.98   18.10
   0  -1  -7   81.59   11.20
   0  -1  -7   89.79   11.70
   0   1   7   86.19   10.70
   0   1   7   90.69    9.40
  -1  -1  -7  188.88   15.20
   1   1   7  192.48   13.90
   1   1   7  209.18   16.70
  -2  -1  -7   19.90    6.40
  -2  -1  -7   12.00    4.90
   2   1   7   11.20    4.90
   2   1   7   12.20    6.00
  -3  -1  -7  280.87   19.80
  -3  -1  -7  278.77   21.80
   3   1   7  273.57   19.80
   3   1   7  300.07   22.00
  -4  -1  -7   91.19   13.50
  -4  -1  -7   99.19   11.50
   4   1   7  105.19   12.80
   4   1   7   78.19   11.60
  -5  -1  -7  367.86   26.60
  -5  -1  -7  340.87   24.40
   5   1   7  343.37   26.50
   5   1   7  382.36   27.10
  -6  -1  -7   33.90    9.50
  -6  -1  -7   26.90    8.50
   6   1   7   30.50    8.90
  -7  -1  -7   41.10   10.70
  -7  -1  -7   46.90   11.00
   7   1   7   35.10   12.20
   7   1   7   45.20   10.50
  -8  -1  -7  332.97   27.50
  -8  -1  -7  358.46   28.60
   8   1   7  335.57   32.30
  -9  -1  -7    9.00    7.40
  -9  -1  -7   19.30    7.30
   9   1   7   21.10   12.40
 -10  -1  -7   -7.80    5.50
  10   1   7    3.30    9.30
  12  -2  -7   -9.80   15.00
  11  -2  -7    0.40   14.50
 -11   2   7  -10.60    7.40
  10  -2  -7   48.20   18.30
 -10   2   7   58.09   14.60
   9  -2  -7 1559.54  101.29
  -9   2   7 1982.60   96.49
   8  -2  -7   69.39   18.10
  -8   2   7   79.29   16.60
  -7   2   7  366.06   30.00
  -7   2   7  375.26   17.60
  -7   2   7  344.77   17.60
   6  -2  -7    9.80    4.10
   6  -2  -7    3.10    9.80
  -6   2   7   13.10    3.60
  -6   2   7    5.80    6.70
   5  -2  -7 6616.54  318.07
   5  -2  -7 7609.04  332.87
  -5   2   7 7751.12  326.87
  -5   2   7 6351.76  317.17
   4  -2  -7  136.39   22.80
   4  -2  -7  130.59   12.20
  -4   2   7  201.58   19.50
  -4   2   7  133.89   11.60
   3  -2  -7    8.20    4.70
  -3   2   7   16.50    9.90
   2  -2  -7 1140.49   61.39
  -2   2   7 1215.18   68.19
  -2   2   7 1325.97   72.59
   1  -2  -7   49.10   12.30
   1  -2  -7   64.29    9.80
  -1   2   7   65.59   10.10
  -1   2   7   58.89    9.40
   0  -2  -7   30.50    8.40
   0  -2  -7   27.30    7.40
   0   2   7   27.50    7.60
   0   2   7   22.90    5.20
  -1  -2  -7 1753.62   87.29
  -1  -2  -7 1848.62   89.89
   1   2   7 1799.42   86.19
   1   2   7 1825.12   89.79
  -2  -2  -7  486.35   28.60
  -2  -2  -7  479.35   31.90
   2   2   7  468.65   28.40
   2   2   7  565.04   33.20
  -3  -2  -7 4812.62  225.98
  -3  -2  -7 4744.13  222.08
   3   2   7 4898.41  222.98
   3   2   7 4911.81  226.88
  -4  -2  -7  120.69   15.00
  -4  -2  -7  141.39   14.10
   4   2   7  144.79   16.40
   4   2   7  142.79   14.80
  -5  -2  -7  182.28   17.10
  -5  -2  -7  169.08   18.60
   5   2   7  183.48   18.30
   5   2   7  162.48   18.00
  -6  -2  -7  154.68   18.10
  -6  -2  -7  109.39   15.40
   6   2   7  103.99   17.70
   6   2   7  143.29   17.30
  -7  -2  -7 2274.17  114.79
  -7  -2  -7 2376.56  117.99
   7   2   7 2326.67  122.89
   7   2   7 2151.08  116.89
  -8  -2  -7  309.77   27.20
  -8  -2  -7  376.36   30.20
   8   2   7  350.96   29.80
   8   2   7  333.27   33.20
  -9  -2  -7  124.79   19.50
   9   2   7  140.79   26.50
  10   2   7   38.80   15.20
  12  -3  -7   65.29   20.40
  11  -3  -7    4.30   14.10
 -11   3   7    3.00    8.60
  10  -3  -7   56.39   20.30
 -10   3   7   68.39   15.30
   9  -3  -7   -7.00   10.70
  -9   3   7    0.20    6.60
   8  -3  -7    2.20   11.40
  -8   3   7    1.60    9.10
   7  -3  -7  110.79   21.80
  -7   3   7  113.39   17.80
  -7   3   7  116.29    7.60
   6  -3  -7  629.24   32.80
   6  -3  -7  672.53   55.19
  -6   3   7  578.84   39.60
  -6   3   7  601.34   32.20
   5  -3  -7  303.47   19.70
  -5   3   7  321.97   19.50
  -5   3   7  273.37   24.90
   4  -3  -7    6.00    4.00
  -4   3   7    3.10    4.10
  -4   3   7    9.60    8.10
   3  -3  -7   12.90    5.10
  -3   3   7    5.90   10.50
  -3   3   7   18.50    5.70
  -3   3   7   10.50   12.10
   2  -3  -7   55.19    9.20
  -2   3   7   29.00    8.90
   1  -3  -7  260.67   24.50
   1  -3  -7  271.07   20.50
  -1   3   7  251.47   18.00
  -1   3   7  278.77   20.60
   0  -3  -7  738.83   42.30
   0  -3  -7  703.13   41.40
   0   3   7  712.63   38.00
   0   3   7  749.73   42.70
  -1  -3  -7   84.59   10.00
  -1  -3  -7   82.19   12.30
   1   3   7   94.39   13.40
   1   3   7   73.59    8.40
  -2  -3  -7  387.46   27.00
  -2  -3  -7  339.67   22.80
   2   3   7  370.86   22.90
   2   3   7  361.26   26.90
  -3  -3  -7  159.38   14.20
  -3  -3  -7  168.28   17.60
   3   3   7  165.98   14.70
   3   3   7  161.38   17.70
  -4  -3  -7  487.85   30.00
  -4  -3  -7  485.35   34.10
   4   3   7  474.95   30.90
   4   3   7  430.36   33.20
  -5  -3  -7    4.90    7.30
  -5  -3  -7    6.50    5.20
   5   3   7   -1.80    6.60
  -6  -3  -7   85.29   15.50
  -6  -3  -7   68.79   12.30
   6   3   7  117.59   23.40
   6   3   7   77.09   15.60
  -7  -3  -7  356.36   31.10
  -7  -3  -7  320.77   26.30
   7   3   7  327.87   33.80
  -8  -3  -7   45.40   13.60
  -8  -3  -7   21.40   14.50
   8   3   7   44.30   15.00
  -9  -3  -7   45.20   11.10
   9   3   7   12.80   11.10
  11  -4  -7   23.80   15.70
 -11   4   7    9.80    7.70
  10  -4  -7   -2.80   12.00
 -10   4   7    6.10    7.60
  -9   4   7  101.19   17.30
  -8   4   7   15.50    8.60
   7  -4  -7    4.90    3.10
  -7   4   7   11.70    8.50
  -7   4   7    4.80    3.20
   6  -4  -7    4.80    3.70
  -6   4   7   -1.00    3.30
  -6   4   7    0.60    5.70
   5  -4  -7   -1.40    3.20
  -5   4   7    6.70    4.30
  -5   4   7   -6.40    4.90
   4  -4  -7   -0.30    4.10
  -4   4   7   -0.90    3.50
  -4   4   7    8.40    7.70
   3  -4  -7  115.19   12.60
  -3   4   7   93.89   20.40
  -3   4   7  132.59   19.40
  -3   4   7  117.39   13.60
   2  -4  -7  236.68   19.40
  -2   4   7  261.47   19.80
  -2   4   7  236.68   18.90
   1  -4  -7    1.40    8.40
   1  -4  -7   -0.70    4.20
  -1   4   7    1.90    4.80
  -1   4   7    5.60    3.40
   0  -4  -7   58.89   10.60
   0  -4  -7   27.30    9.20
   0   4   7   53.89   10.90
   0   4   7   31.30    5.70
  -1  -4  -7    1.00    3.50
  -1  -4  -7    5.70    5.80
   1   4   7   -0.20    4.40
   1   4   7   -6.20    1.90
  -2  -4  -7   -7.30    4.60
   2   4   7   -3.00    4.90
   2   4   7    5.50    4.30
  -3  -4  -7  152.28   14.40
  -3  -4  -7  209.08   20.70
   3   4   7  143.59   17.80
   3   4   7  189.88   16.00
  -4  -4  -7    4.40    6.60
  -4  -4  -7    5.50    4.70
   4   4   7   -4.50    5.70
   4   4   7    5.20    5.40
  -5  -4  -7  368.26   31.10
  -5  -4  -7  353.46   26.40
   5   4   7  359.76   34.10
   5   4   7  416.76   32.90
  -6  -4  -7  172.68   23.20
  -6  -4  -7  144.29   15.90
   6   4   7  160.58   27.10
   6   4   7  132.09   21.00
   7   4   7   12.30   10.00
   7   4   7   31.40   11.60
  -8  -4  -7   37.70   18.60
  -8  -4  -7   51.29   11.80
   8   4   7   41.40   15.60
   9   4   7    0.20    8.80
 -11   5   7   -2.40    6.00
 -10   5   7   13.10    7.40
  -9   5   7   12.60    8.30
  -8   5   7    3.10    7.40
   7  -5  -7    1.40    3.40
  -7   5   7    6.00    4.20
  -7   5   7   -2.30    6.20
   6  -5  -7   37.90    7.60
  -6   5   7   40.40   11.50
  -6   5   7   35.00    8.00
   5  -5  -7    3.90    4.00
  -5   5   7   -3.50    4.40
  -5   5   7   -6.40    6.20
   4  -5  -7  103.99   13.90
  -4   5   7   85.89   13.20
  -4   5   7   95.79   20.60
  -4   5   7  118.39   22.70
   3  -5  -7   54.79   10.70
  -3   5   7   48.10   10.80
  -3   5   7   54.19   10.30
   2  -5  -7   73.59   12.70
  -2   5   7   73.49   12.90
  -2   5   7   74.99    9.90
   1  -5  -7  355.96   31.10
   1  -5  -7  415.86   29.80
  -1   5   7  403.26   23.30
  -1   5   7  435.26   35.10
   0  -5  -7  110.19   14.80
   0  -5  -7  102.29   15.80
   0   5   7  102.49   16.60
   0   5   7   98.99    9.20
  -1  -5  -7  218.78   17.80
  -1  -5  -7  207.48   23.00
   1   5   7  231.88   16.00
   1   5   7  196.08   20.80
  -2  -5  -7   27.80    6.90
  -2  -5  -7   26.10    9.40
   2   5   7   16.90    9.50
   2   5   7   16.00    5.80
  -3  -5  -7   18.80    6.00
  -3  -5  -7   35.40   11.10
   3   5   7   40.70    8.30
  -4  -5  -7   30.30    7.80
  -4  -5  -7   36.50   12.10
   4   5   7   47.30   13.80
  -5  -5  -7  294.87   23.20
  -5  -5  -7  287.67   28.30
   5   5   7  277.97   28.20
  -6  -5  -7   46.50   16.70
  -6  -5  -7   56.59   14.80
   6   5   7   65.19   17.50
  -7  -5  -7    7.30    8.50
  -7  -5  -7    4.00    5.60
   7   5   7   -2.60    7.00
   7   5   7  -25.40   10.30
   8   5   7   -0.80    9.80
 -10   6   7   10.60    6.90
  -9   6   7   -2.30    6.60
   8  -6  -7   42.10    7.00
  -8   6   7   50.19    9.90
  -8   6   7   37.00    6.90
   7  -6  -7   66.79    9.90
  -7   6   7   75.59   16.20
  -7   6   7   60.69   10.70
   6  -6  -7   -2.80    3.70
  -6   6   7   -4.20    6.80
  -6   6   7   -1.90    4.80
   5  -6  -7   -1.00    4.00
  -5   6   7   -6.50    7.30
  -5   6   7   -0.40    4.90
  -5   6   7  -22.40   11.20
   4  -6  -7   19.00    6.80
  -4   6   7    5.30   11.70
  -4   6   7   23.10    9.70
  -4   6   7   12.30    6.50
   3  -6  -7    9.30    6.30
  -3   6   7   11.30    5.90
   2  -6  -7    7.80    6.80
  -2   6   7   -0.60    2.70
  -2   6   7   15.10    7.30
   1  -6  -7  137.39   19.50
  -1   6   7  154.08   11.80
  -1   6   7  151.58   17.90
   0  -6  -7   86.89   15.40
   0  -6  -7  102.49   17.20
   0   6   7  107.69   10.00
   0   6   7  103.89   17.40
  -1  -6  -7  257.97   20.30
  -1  -6  -7  227.38   23.80
   1   6   7  247.08   17.80
   1   6   7  262.27   25.40
  -2  -6  -7   22.80   10.90
  -2  -6  -7    3.10    4.20
   2   6   7    8.50    5.10
   2   6   7   10.80    9.20
  -3  -6  -7  146.49   14.40
  -3  -6  -7  140.79   22.10
   3   6   7  147.09   23.10
  -4  -6  -7   24.30   11.20
   4   6   7   27.40   14.00
   4   6   7   20.90   11.40
  -5  -6  -7  186.28   26.30
   5   6   7  164.58   25.20
   5   6   7  230.98   35.10
  -6  -6  -7   -2.90    7.50
  -6  -6  -7    8.40    5.70
   6   6   7    0.60    7.50
   6   6   7    0.30    9.40
  -7  -6  -7    3.90   11.20
   7   6   7   19.30   11.70
   9  -7  -7   34.80    4.00
  -9   7   7   32.00   10.00
   8  -7  -7  138.89   13.90
  -8   7   7  144.39   17.00
  -8   7   7  153.08   21.40
   7  -7  -7   81.19   11.90
  -7   7   7   71.99   12.60
  -7   7   7   81.09   15.60
   6  -7  -7   65.69   11.60
  -6   7   7   82.89   14.20
  -6   7   7   65.79   16.30
  -6   7   7   39.60   20.10
   5  -7  -7  128.69   15.70
  -5   7   7  114.39   20.70
  -5   7   7  160.18   27.20
  -5   7   7  136.29   18.90
   4  -7  -7 3173.48  150.08
  -4   7   7 2947.01  145.09
  -4   7   7 3023.00  151.28
   3  -7  -7  313.87   26.20
  -3   7   7  254.07   18.60
  -3   7   7  276.97   37.20
   2  -7  -7 1299.47   69.89
  -2   7   7 1170.38   69.59
  -2   7   7 1151.98   58.29
   1  -7  -7   12.30    8.40
  -1   7   7    4.20    7.50
  -1   7   7   -2.50    3.00
   0  -7  -7 3177.88  160.08
   0  -7  -7 3343.97  165.38
   0   7   7 3390.86  153.38
   0   7   7 3343.97  166.18
  -1  -7  -7  160.28   16.60
  -1  -7  -7  173.48   24.10
   1   7   7  154.88   24.10
   1   7   7  129.59   13.10
  -2  -7  -7   40.40   13.20
  -2  -7  -7   54.49   10.10
   2   7   7   57.59    9.70
  -3  -7  -7  167.78   25.40
   3   7   7  136.99   26.20
   3   7   7  101.49   21.00
  -4  -7  -7   79.49   17.70
   4   7   7   83.09   20.30
   4   7   7   69.59   18.70
  -5  -7  -7   59.29   16.00
  -5  -7  -7   61.89   10.70
   5   7   7   28.30   13.80
  -6  -7  -7   10.10   10.80
   6   7   7    6.60    9.40
   7   7   7  147.09   30.10
   9  -8  -7   84.99    9.80
   8  -8  -7    6.50    5.10
  -8   8   7    7.00    7.60
   7  -8  -7   14.30    7.30
  -7   8   7   38.20   11.80
  -7   8   7   34.30   10.70
  -7   8   7   -6.40   13.40
   6  -8  -7  194.98   20.40
  -6   8   7  187.88   27.50
  -6   8   7  227.08   23.20
  -6   8   7  239.48   28.60
   5  -8  -7   -3.90    5.80
  -5   8   7   -1.80    6.90
  -5   8   7   12.20   12.30
  -5   8   7    0.90    5.70
   4  -8  -7  159.78   19.30
  -4   8   7  139.29   13.40
  -4   8   7  174.38   21.20
   3  -8  -7   66.49   14.70
  -3   8   7   75.69    8.20
  -3   8   7   59.99   14.80
   2  -8  -7   67.09   14.80
  -2   8   7   68.09    7.40
   1  -8  -7   14.10    9.10
  -1   8   7   13.20    9.70
   0  -8  -7  -14.40    7.90
   0  -8  -7   -2.40    8.30
   0   8   7   13.90    9.50
   0   8   7    6.40    4.20
  -1  -8  -7    8.20    7.30
  -1  -8  -7   -1.20    7.80
   1   8   7    2.50    9.90
  -2  -8  -7   38.90   13.10
   2   8   7   33.00   13.40
   2   8   7   34.60   14.60
  -3  -8  -7   15.90   12.20
  -3  -8  -7   27.10    7.60
   3   8   7   16.80   11.70
   3   8   7   23.60   12.60
  -4  -8  -7    4.10    5.60
  -4  -8  -7  -10.30    6.90
   4   8   7   -3.50    7.80
   4   8   7   -0.10    8.80
  -5  -8  -7    3.20   14.50
   5   8   7   -2.80   10.40
   5   8   7    0.40    8.10
   6   8   7   25.30   18.20
   9  -9  -7    6.60    5.70
  -9   9   7    7.50    7.20
   8  -9  -7   33.00    9.40
  -8   9   7   39.70   19.30
  -8   9   7   51.09   11.90
   7  -9  -7   38.70   10.10
  -7   9   7   23.00   10.50
  -7   9   7   22.60   14.20
  -7   9   7   16.30    9.80
   6  -9  -7    2.70    7.00
  -6   9   7    7.10    7.00
  -6   9   7    5.00    7.10
  -6   9   7   -1.00    9.90
   5  -9  -7  154.88   26.30
  -5   9   7  224.18   42.90
  -5   9   7  171.28   24.80
  -5   9   7  179.58   15.00
   4  -9  -7    5.90    7.70
  -4   9   7    4.00    3.00
  -4   9   7   -1.20    4.20
   3  -9  -7   13.40    9.40
  -3   9   7   23.20    4.20
  -3   9   7   26.70   10.90
   2  -9  -7   85.19   17.70
  -2   9   7   81.69    7.50
  -2   9   7   82.39   17.80
   1  -9  -7   29.50   12.00
  -1   9   7   26.40   10.70
  -1   9   7   14.10    4.10
   0  -9  -7   50.09   15.10
   0   9   7   84.09   19.50
  -1  -9  -7   -5.60    7.90
   1   9   7   35.60   12.50
  -2  -9  -7   20.70    7.50
  -2  -9  -7    2.80   11.00
   2   9   7   11.60    8.90
   2   9   7    7.70   11.80
  -3  -9  -7   -5.30    8.60
  -3  -9  -7   -4.90    4.80
   3   9   7    7.40    9.80
   3   9   7  -17.20    9.10
  -4  -9  -7   11.80   10.50
   4   9   7  -10.40    7.20
   8 -10  -7   74.49   13.60
  -8  10   7  104.39   16.00
  -8  10   7   74.29   11.50
  -8  10   7   85.99   18.10
  -8  10   7   86.09   12.50
   7 -10  -7   19.80    9.60
  -7  10   7   31.70    9.60
  -7  10   7   43.40   12.80
  -7  10   7   24.40   13.50
   6 -10  -7   48.20   12.50
  -6  10   7   41.60    7.90
  -6  10   7   10.60   11.20
  -6  10   7   23.70   15.90
   5 -10  -7    5.90    7.90
  -5  10   7    6.20    3.20
  -5  10   7  -23.70   14.20
  -5  10   7    8.00    8.60
   4 -10  -7   10.00    8.50
   3 -10  -7   67.99   16.80
  -3  10   7   54.69   14.90
   2 -10  -7    2.80    9.10
  -2  10   7    6.80    8.40
   1 -10  -7   47.20   14.50
  -1  10   7   40.70   12.90
  -1  10   7   35.90   13.90
   0 -10  -7    0.20    8.60
   0  10   7    5.70    8.10
   0  10   7   10.90    9.50
  -1 -10  -7   16.40   12.50
   1  10   7   24.30   12.60
   1  10   7   17.50   13.00
  -2 -10  -7   10.70   12.20
  -2 -10  -7    0.60    8.30
   2  10   7    3.90   13.60
   2  10   7    5.20    9.60
  -3 -10  -7   -0.10    8.50
   3  10   7   -8.10    8.60
   6 -11  -7  195.88   24.30
  -6  11   7  235.48   23.90
  -6  11   7  286.57   39.30
   5 -11  -7   -0.50    6.80
  -5  11   7    3.00    7.10
  -5  11   7  -16.30    8.80
   4 -11  -7   56.29   15.90
  -4  11   7   48.60   13.70
   3 -11  -7   13.20   10.60
  -3  11   7    5.60    7.70
   2 -11  -7    2.90    8.40
  -2  11   7   -4.50   10.60
  -2  11   7    9.00    8.50
   1 -11  -7    7.20   11.10
  -1  11   7  -13.00    6.80
  -1  11   7   -9.70   10.10
   0 -11  -7   19.30   11.90
   0  11   7  -10.10    7.30
   0  11   7   -9.70   12.80
  -1 -11  -7    3.90   12.00
   1  11   7    8.70   12.60
   1  11   7    1.60    8.80
   1  13  -8    6.40   12.50
   1  13  -8   -5.70   13.60
  -1 -13   8  -21.00   10.30
   0  13  -8   -4.50   10.20
   0  13  -8   13.70   15.90
   0 -13   8   -9.50   10.90
  -1  13  -8   32.90   14.50
  -1  13  -8   62.79   20.80
   1 -13   8   23.30   15.00
  -2  13  -8   17.80   10.90
   2 -13   8   13.60   11.50
  -3  13  -8   44.40   15.50
   3 -13   8   42.30   27.70
  -4  13  -8   17.10    9.00
   4 -13   8   11.40   12.10
   3  12  -8   19.20   14.30
  -3 -12   8   24.40    6.30
  -3 -12   8   10.10   12.80
  -3 -12   8   23.00    5.70
   2  12  -8    0.60   13.10
   2  12  -8    0.10   12.20
  -2 -12   8  -15.80   10.30
   1  12  -8   53.19   19.70
   1  12  -8   27.70   12.80
  -1 -12   8   39.50   15.00
   0  12  -8   93.19   20.60
   0  12  -8  143.19   40.50
   0 -12   8  143.99   26.70
  -1  12  -8   49.40   15.60
  -1  12  -8   31.00   11.60
   1 -12   8    8.90   12.60
  -2  12  -8   -9.00    7.30
   2 -12   8   18.50   11.30
  -3  12  -8    1.70    8.70
   3 -12   8    5.10   14.30
   3 -12   8    7.40    9.90
  -4  12  -8    3.70    7.20
   4 -12   8  -21.30    8.90
   5 -12   8   29.40   11.40
  -6  12  -8   23.00   11.30
   6 -12   8    1.10    8.20
   5  11  -8   16.80   17.50
  -5 -11   8   25.60   14.90
  -5 -11   8    6.20    9.80
   4  11  -8   15.60   20.80
   4  11  -8   24.50   15.30
  -4 -11   8   12.40   10.70
   3  11  -8   10.80   14.30
   3  11  -8   -6.10   10.30
  -3 -11   8    1.00    8.70
  -3 -11   8   -6.40    6.20
  -3 -11   8    2.90    4.00
   2  11  -8   47.80   19.20
   2  11  -8   46.10   16.30
  -2 -11   8   56.19   17.50
  -2 -11   8   59.69    9.20
   1  11  -8   -3.40   12.80
   1  11  -8    2.00    8.30
  -1 -11   8    0.10    9.00
   0  11  -8   12.40   10.70
   0  11  -8    6.30   12.70
   0 -11   8   18.00   13.00
  -1  11  -8   71.79   20.50
  -1  11  -8   87.99   19.50
   1 -11   8   78.59   18.70
  -2  11  -8   -7.60    8.00
   2 -11   8    9.20   11.10
  -3  11  -8   -1.80    6.00
   3 -11   8   -0.30    7.90
  -4  11  -8    7.90    7.70
   4 -11   8    1.10   11.50
   4 -11   8    5.40    8.70
  -5  11  -8   -6.10    8.60
   5 -11   8   20.20    9.30
  -6  11  -8   14.50    7.90
   6 -11   8    1.10    6.50
   7 -11   8   53.69   13.40
  -8  11  -8    3.20    6.10
   8 -11   8   -0.70    7.60
   6  10  -8   27.60   20.10
   5  10  -8    0.80   13.50
   5  10  -8   -7.40   11.00
   4  10  -8   23.90   17.40
   4  10  -8   12.30   14.60
  -4 -10   8   58.79   18.90
  -4 -10   8   28.70   13.50
  -4 -10   8   45.00    8.80
   3  10  -8  118.39   26.00
   3  10  -8  109.59   23.90
  -3 -10   8   84.59   19.40
   2  10  -8   11.80   13.40
  -2 -10   8   18.30    5.70
   1  10  -8   11.10    9.50
   1  10  -8   19.20   12.20
  -1 -10   8   16.90    3.70
  -1 -10   8   -2.50    9.50
   0  10  -8    1.10    7.90
   0  10  -8   13.10   11.10
   0 -10   8  -10.70    7.00
  -1  10  -8   -2.60    8.60
  -1  10  -8   -4.90    6.40
   1 -10   8    1.20    9.40
  -2  10  -8   65.39   15.60
   2 -10   8   49.70   15.00
  -3  10  -8   18.80    9.40
   3 -10   8   34.90   12.90
   3 -10   8    5.40   11.80
  -4  10  -8    6.60    7.80
  -4  10  -8  -11.20    8.60
   4 -10   8   -1.90    6.10
  -5  10  -8   32.10    9.90
   5 -10   8   25.80   11.80
   5 -10   8    6.80   10.40
  -6  10  -8   60.09   11.50
   6 -10   8   33.70   11.30
   6 -10   8   51.69   16.60
  -7  10  -8  190.18   17.60
   7 -10   8  167.68   23.90
  -8  10  -8   -6.90    4.70
   8 -10   8   14.10    7.60
  -9  10  -8   11.20    8.40
   9 -10   8   23.10    8.00
   7   9  -8    7.70   12.10
   6   9  -8   33.70   17.50
   6   9  -8    6.60   15.00
  -6  -9   8   -2.50    8.40
   5   9  -8   -5.20   10.60
  -5  -9   8    0.40    8.80
   4   9  -8   10.40   12.90
   4   9  -8   -8.70    7.10
  -4  -9   8   14.10    7.80
  -4  -9   8    9.30    9.00
   3   9  -8    5.50   11.20
   3   9  -8    1.60   10.90
  -3  -9   8   -2.90   11.20
  -3  -9   8   -3.00    8.70
  -3  -9   8   -0.30    6.00
   2   9  -8   45.00   14.90
   2   9  -8   53.49   16.80
  -2  -9   8   47.70   11.70
  -2  -9   8   31.20   12.50
  -2  -9   8   45.00   14.40
   1   9  -8    8.60    9.40
   1   9  -8    5.80    6.90
  -1  -9   8    1.60    8.10
  -1  -9   8    6.20    8.90
  -1  -9   8    3.80    3.60
   0   9  -8   91.59   20.50
   0   9  -8   57.19   17.60
   0  -9   8   94.99   19.20
   0  -9   8   76.29   14.80
   0  -9   8   76.39    7.10
  -1   9  -8   -7.10    5.60
   1  -9   8   -8.00    4.60
   1  -9   8    4.20    8.50
   1  -9   8    4.50    2.40
  -2   9  -8  138.79   21.00
   2  -9   8   85.59   20.00
   2  -9   8  129.39   22.10
   2  -9   8  110.39   17.10
   2  -9   8  108.09    8.50
  -3   9  -8    7.20    7.80
  -3   9  -8    5.50   10.50
   3  -9   8   -3.90    7.00
   3  -9   8   -4.40    8.30
  -4   9  -8   59.39   12.50
  -4   9  -8   72.29   11.80
   4  -9   8   50.89   14.10
   4  -9   8   43.00   13.40
  -5   9  -8   -2.50    4.80
   5  -9   8   10.00    9.70
   5  -9   8    9.00    7.80
  -6   9  -8   16.60    6.70
   6  -9   8   14.70    5.90
   6  -9   8   17.80    8.80
  -7   9  -8   23.70    7.20
   7  -9   8   -3.50    5.50
   7  -9   8   -6.40    5.20
  -8   9  -8    0.90    5.30
   8  -9   8   -3.50    5.90
  -9   9  -8    5.90    5.60
   9  -9   8    4.80    5.50
   8   8  -8   60.09   24.00
   7   8  -8   26.80   14.60
  -7  -8   8   47.40   14.10
   6   8  -8   48.30   15.80
   6   8  -8   49.30   18.50
  -6  -8   8   32.80   13.40
   5   8  -8  236.08   33.90
   5   8  -8  272.17   35.60
  -5  -8   8  234.98   27.30
   4   8  -8   37.60   16.50
   4   8  -8   22.60   13.90
  -4  -8   8   23.70   12.20
  -4  -8   8   10.10    8.60
   3   8  -8   99.59   22.80
   3   8  -8   80.29   19.80
  -3  -8   8   71.09   18.70
  -3  -8   8  105.69   21.50
   2   8  -8   60.89   16.20
   2   8  -8   55.29   17.30
  -2  -8   8   66.59   16.20
  -2  -8   8   54.39   14.90
   1   8  -8  657.33   51.59
   1   8  -8  776.12   50.49
  -1  -8   8  672.53   49.10
  -1  -8   8  731.43   48.10
   0   8  -8  333.67   32.20
   0   8  -8  318.87   29.80
   0  -8   8  319.77   18.80
   0  -8   8  265.77   25.30
   0  -8   8  300.37   29.40
  -1   8  -8   16.40    9.10
   1  -8   8   25.20    4.50
   1  -8   8   21.30    8.40
  -2   8  -8  206.08   22.00
   2  -8   8  209.98   19.20
   2  -8   8  228.38   24.20
   2  -8   8  168.68   26.40
   2  -8   8  202.18   13.40
  -3   8  -8 2698.43  131.09
  -3   8  -8 2619.84  128.29
   3  -8   8 2659.73  126.69
   3  -8   8 2649.93  136.09
   3  -8   8 2587.34  121.99
   3  -8   8 2574.04  136.39
  -4   8  -8 1260.57   64.99
  -4   8  -8 1275.47   67.49
   4  -8   8 1196.58   72.39
   4  -8   8 1261.47   73.59
   4  -8   8 1266.67   62.59
  -5   8  -8  224.18   18.30
   5  -8   8  235.78   25.10
   5  -8   8  192.18   23.00
  -6   8  -8  350.86   25.00
   6  -8   8  370.26   30.80
  -7   8  -8   15.30    7.70
   7  -8   8   12.00    8.50
  -8   8  -8   39.80   10.40
   8  -8   8   36.60   10.80
  -9   8  -8    1.00    5.10
   9  -8   8   -1.70    6.00
 -10   8  -8  -10.00    5.70
  10  -8   8  -15.40    6.70
   9   7  -8    6.70   15.90
   8   7  -8    2.60   14.30
   7   7  -8   -1.90    9.00
   7   7  -8    1.60   10.10
  -7  -7   8    0.00    7.20
  -7  -7   8   -2.30   11.00
   6   7  -8   12.00   13.70
   6   7  -8   -4.10   13.90
  -6  -7   8   -8.40    7.60
   5   7  -8   90.99   19.90
   5   7  -8   92.49   23.70
  -5  -7   8   84.59   17.90
   4   7  -8   15.50   10.00
   4   7  -8   26.70   15.50
  -4  -7   8   17.50    7.60
  -4  -7   8   16.50   10.20
   3   7  -8   45.00   15.50
   3   7  -8   23.40   11.50
  -3  -7   8   55.99   14.50
  -3  -7   8   62.09   14.90
   2   7  -8   20.10   11.70
  -2  -7   8   31.20    9.40
  -2  -7   8   15.10    9.40
   1   7  -8  447.36   36.70
   1   7  -8  412.46   35.50
  -1  -7   8  429.96   33.30
  -1  -7   8  436.16   28.80
  -1  -7   8  403.36   33.70
   0   7  -8   24.20    9.40
   0  -7   8   24.10    9.00
   0  -7   8   25.00    5.70
   0  -7   8   29.20   10.20
  -1   7  -8  532.85   38.60
   1  -7   8  513.25   39.30
   1  -7   8  612.44   29.90
   1  -7   8  553.14   36.30
   1  -7   8  508.45   40.70
  -2   7  -8   22.60    9.60
   2  -7   8   23.20    7.90
   2  -7   8   23.70    9.60
   2  -7   8   26.90    5.00
   2  -7   8    5.70    8.60
  -3   7  -8  217.98   18.40
  -3   7  -8  226.28   22.10
   3  -7   8  220.68   15.30
   3  -7   8  174.88   21.50
   3  -7   8  194.18   16.80
   3  -7   8  221.08   22.90
  -4   7  -8  209.98   17.50
   4  -7   8  235.28   23.80
   4  -7   8  226.08   16.20
   4  -7   8  190.88   22.50
   4  -7   8  243.68   23.30
  -5   7  -8   72.19   10.80
   5  -7   8   59.69   13.80
   5  -7   8   80.49   14.30
  -6   7  -8    0.30    4.50
   6  -7   8    6.10    6.90
  -7   7  -8   -3.60    4.00
   7  -7   8    0.50    5.80
   8  -7   8   51.59   10.40
   8  -7   8   20.90    7.80
  -9   7  -8    1.40    6.30
   9  -7   8    3.80    5.90
 -10   7  -8   -1.20    5.90
  10  -7   8  -10.10    3.80
   9   6  -8  -18.60   11.80
   8   6  -8  -10.40   10.00
  -8  -6   8   -5.60    9.20
  -8  -6   8   15.20    9.00
   7   6  -8   31.30   16.60
  -7  -6   8   32.70   11.80
  -7  -6   8   56.79   16.00
   6   6  -8  -12.10    6.20
   6   6  -8    4.70    7.90
  -6  -6   8    1.10    7.20
   5   6  -8   46.20   12.90
   5   6  -8   86.49   18.90
  -5  -6   8  116.29   19.50
  -5  -6   8   68.69   15.30
   4   6  -8  176.48   26.00
   4   6  -8  157.48   25.30
  -4  -6   8  167.78   20.80
  -4  -6   8  142.09   21.90
   3   6  -8   57.49   15.60
   3   6  -8   64.39   15.20
  -3  -6   8   78.89   16.60
  -3  -6   8   90.79   16.00
   2   6  -8  381.96   32.10
   2   6  -8  378.76   33.60
  -2  -6   8  395.36   31.50
  -2  -6   8  350.06   29.30
  -2  -6   8  337.97   33.60
   1   6  -8  191.68   22.50
  -1  -6   8  218.48   22.10
  -1  -6   8  219.78   22.50
  -1  -6   8  210.18   20.00
   0   6  -8  198.78   21.30
   0  -6   8  190.58   20.50
   0  -6   8  170.68   21.50
   0  -6   8  161.78   14.10
   0  -6   8  207.38   20.10
  -1   6  -8  -15.70    7.50
  -1   6  -8    0.40    5.80
   1  -6   8    8.60    7.10
   1  -6   8    1.70    7.00
   1  -6   8   -0.50    5.70
   1  -6   8    1.20    3.10
  -2   6  -8   17.00    7.30
  -2   6  -8   31.40    9.90
   2  -6   8   33.50    5.80
   2  -6   8   28.70    8.50
   2  -6   8   28.70   10.00
   2  -6   8   23.90    9.70
  -3   6  -8  334.07   22.30
  -3   6  -8  308.17   26.20
   3  -6   8  322.67   27.20
   3  -6   8  297.47   19.70
   3  -6   8  316.77   22.40
  -4   6  -8   14.90    5.50
   4  -6   8    8.50    7.40
   4  -6   8   11.30    5.50
   4  -6   8   22.60    8.00
   4  -6   8   15.20    5.10
  -5   6  -8   -0.40    3.60
   5  -6   8   -6.50    3.30
   5  -6   8   -7.50    6.70
  -6   6  -8  161.08   15.70
   6  -6   8  184.58   18.00
   6  -6   8  154.68   19.40
  -7   6  -8   29.40    8.00
   7  -6   8   27.70    9.00
  -8   6  -8    6.80    6.30
   8  -6   8   23.70    7.10
   8  -6   8   20.70    7.50
  -9   6  -8    6.40    5.70
   9  -6   8    3.80    5.60
   9  -6   8   -1.40    6.00
 -10   6  -8   -3.30    5.10
  10  -6   8   11.40    4.80
  10   5  -8    7.80   14.20
 -10  -5   8    2.20   11.00
   9   5  -8   -8.50   11.20
  -9  -5   8   -3.10    9.90
  -9  -5   8   -3.40    9.10
   8   5  -8    8.80   14.70
  -8  -5   8   11.10    6.90
  -8  -5   8    0.30   12.70
  -7  -5   8    6.70    6.90
  -7  -5   8   10.50    8.20
   6   5  -8   35.40   15.70
  -6  -5   8   67.69   14.70
  -6  -5   8   53.69   13.20
   5   5  -8   11.80    9.10
  -5  -5   8    7.70    7.90
  -5  -5   8    7.60    7.60
   4   5  -8   24.50   10.70
  -4  -5   8   37.30   10.50
  -4  -5   8   29.00   12.00
   3   5  -8  310.77   30.70
  -3  -5   8  328.77   29.10
  -3  -5   8  335.87   27.70
   2   5  -8   19.60    9.10
  -2  -5   8   36.20   12.70
  -2  -5   8   20.10    8.90
   1   5  -8    4.60    7.40
  -1  -5   8    5.00    7.30
  -1  -5   8    6.30    7.10
  -1  -5   8    5.90    7.70
  -1  -5   8   -3.60    6.60
   0  -5   8  138.09   12.50
   0  -5   8  127.69   20.80
   0  -5   8  142.99   19.50
   0  -5   8  149.29   18.10
  -1   5  -8   58.89   12.30
  -1   5  -8   62.49   12.80
   1  -5   8   68.29   13.30
   1  -5   8   68.79   11.90
   1  -5   8   66.29    8.40
   1  -5   8   62.09   13.10
  -2   5  -8  703.33   45.10
  -2   5  -8  744.13   41.20
   2  -5   8  738.93   46.60
   2  -5   8  745.43   42.40
   2  -5   8  723.13   43.90
  -3   5  -8    2.00    3.60
   3  -5   8    7.70    6.40
   3  -5   8    0.90    4.50
   3  -5   8    7.50    5.90
  -4   5  -8  301.97   20.40
   4  -5   8  346.87   21.90
   4  -5   8  295.87   22.80
   4  -5   8  291.27   20.80
   4  -5   8  293.67   26.20
  -5   5  -8    8.30    5.10
   5  -5   8    7.30    5.70
   5  -5   8   18.00    6.20
   5  -5   8    6.20    4.60
  -6   5  -8    8.80    5.80
   6  -5   8    7.60    6.10
   6  -5   8    7.80    7.30
  -7   5  -8   -0.20    4.40
   7  -5   8   -2.50    3.80
   7  -5   8  -11.40    5.00
  -8   5  -8    4.40    5.20
   8  -5   8   -1.10    5.00
   8  -5   8    2.20    5.10
  -9   5  -8   11.00    7.80
   9  -5   8    1.30    5.80
   9  -5   8   -3.20    4.10
 -10   5  -8   12.90    7.80
  10  -5   8   -1.10    4.70
 -11   5  -8   28.20   12.60
  10   4  -8  165.58   34.60
 -10  -4   8  158.48   27.90
 -10  -4   8  159.68   23.00
   9   4  -8  121.59   28.80
  -9  -4   8   59.89   17.90
  -9  -4   8   32.60   10.20
  -9  -4   8   24.80   11.70
   8   4  -8  134.79   27.40
  -8  -4   8  150.68   26.10
  -8  -4   8  106.39   18.60
  -8  -4   8  109.99   17.20
   7   4  -8   35.90   15.60
  -7  -4   8   65.69   12.70
  -7  -4   8   55.39   14.60
  -7  -4   8   55.99   16.50
   6   4  -8  133.89   24.20
  -6  -4   8   87.29   17.00
  -6  -4   8   93.99   15.70
  -6  -4   8   94.09   18.00
   5   4  -8    5.10    8.80
  -5  -4   8   29.30   11.10
  -5  -4   8   24.00    9.90
   4   4  -8  197.88   25.00
  -4  -4   8  207.18   20.20
  -4  -4   8  200.88   22.60
   3   4  -8   -3.10    5.50
  -3  -4   8   -4.50    4.30
  -3  -4   8   -3.10    5.80
  -3  -4   8   -3.40    6.00
   2   4  -8    5.30    7.90
  -2  -4   8    3.10    6.70
  -2  -4   8    1.10    6.00
  -2  -4   8    4.70   12.10
  -2  -4   8   13.20    7.00
   1   4  -8  500.25   36.00
  -1  -4   8  494.85   34.70
  -1  -4   8  556.64   34.90
  -1  -4   8  515.55   34.80
  -1  -4   8  486.35   34.20
   0   4  -8   -4.90    5.20
   0   4  -8  -11.50    9.00
   0  -4   8   -1.60    5.40
   0  -4   8    1.10    4.10
   0  -4   8    3.80    4.30
   0  -4   8   -4.50    5.10
  -1   4  -8   33.00    9.70
  -1   4  -8   27.40    8.40
   1  -4   8   27.40    8.50
   1  -4   8   33.40    6.00
   1  -4   8   38.90    9.30
  -2   4  -8  607.34   34.10
  -2   4  -8  561.74   38.40
  -2   4  -8  572.84   40.00
   2  -4   8  622.94   32.40
   2  -4   8  585.54   36.10
   2  -4   8  602.14   36.70
  -3   4  -8   10.10    7.30
  -3   4  -8    5.30    4.10
   3  -4   8    8.40    5.40
   3  -4   8    3.60    4.30
   3  -4   8    1.40    5.80
  -4   4  -8  112.79   12.00
  -4   4  -8  127.29   15.80
   4  -4   8  121.49   15.40
   4  -4   8  114.19   12.20
   4  -4   8   93.69   13.60
  -5   4  -8   73.69   15.30
  -5   4  -8   79.59   11.30
   5  -4   8   56.09   10.50
   5  -4   8   75.89   11.40
   5  -4   8   98.09   15.20
  -6   4  -8   67.99   13.40
  -6   4  -8   91.59   13.10
   6  -4   8   81.19   13.00
   6  -4   8   85.79   14.90
   6  -4   8   86.09   12.40
  -7   4  -8   93.09   13.60
  -7   4  -8   67.09   13.50
   7  -4   8   75.09   15.70
   7  -4   8   89.79   11.90
   7  -4   8  101.79   13.80
  -8   4  -8    2.70    5.70
  -8   4  -8    5.40    5.40
   8  -4   8    4.20    5.20
   8  -4   8   13.50    5.10
  -9   4  -8   33.10    9.30
   9  -4   8   43.80    8.40
   9  -4   8   52.39    9.20
 -10   4  -8   51.69   19.40
  10  -4   8   40.30    9.00
 -11   4  -8    7.30    7.10
  11  -4   8   -2.10    3.60
  11  -4   8    0.90    5.90
  11   3  -8   34.60   18.10
 -11  -3   8   18.00    8.30
  10   3  -8   78.79   27.10
 -10  -3   8   69.49   18.70
   9   3  -8  382.16   43.40
  -9  -3   8  442.16   39.20
  -9  -3   8  401.86   30.50
  -9  -3   8  386.56   29.40
   8   3  -8  177.38   31.60
  -8  -3   8  155.98   17.20
  -8  -3   8  126.79   18.60
   7   3  -8  408.46   38.70
  -7  -3   8  330.27   27.70
  -7  -3   8  391.36   34.60
  -7  -3   8  349.47   28.90
  -6  -3   8  225.68   22.50
  -6  -3   8  248.78   21.60
   5   3  -8  334.97   31.80
  -5  -3   8  327.87   26.00
  -5  -3   8  363.06   36.70
  -5  -3   8  334.57   26.70
   4   3  -8   35.00   12.40
  -4  -3   8   37.80    9.40
  -4  -3   8   32.60    8.90
  -4  -3   8   39.60   12.60
   3   3  -8 2882.31  143.29
  -3  -3   8 2941.01  138.39
  -3  -3   8 2874.11  138.59
  -3  -3   8 2742.83  140.69
   2   3  -8 2044.20  106.79
  -2  -3   8 2133.29  103.79
  -2  -3   8 1983.20  104.79
  -2  -3   8 2094.69  102.19
   1   3  -8  991.80   58.99
  -1  -3   8 1083.29   60.49
  -1  -3   8 1035.10   58.39
  -1  -3   8 1086.49   58.79
   0   3  -8 1477.85   78.99
   0   3  -8 1440.26   78.39
   0   3  -8 1414.96   75.89
   0  -3   8 1515.55   74.39
   0  -3   8 1464.25   72.79
   0  -3   8 1456.15   76.29
  -1   3  -8 1712.73   88.29
  -1   3  -8 1765.32   86.89
  -1   3  -8 1821.02   93.09
   1  -3   8 1646.24   88.19
   1  -3   8 1834.22   83.89
   1  -3   8 1748.23   87.29
  -2   3  -8  601.34   37.50
   2  -3   8  629.14   39.90
   2  -3   8  655.73   33.90
   2  -3   8  586.14   35.80
  -3   3  -8  149.09   15.90
  -3   3  -8  162.28   13.60
   3  -3   8  161.48   15.10
   3  -3   8  159.48   19.60
   3  -3   8  156.78   13.40
  -4   3  -8  310.97   21.30
  -4   3  -8  289.37   23.00
   4  -3   8  306.17   22.30
   4  -3   8  327.57   28.60
   4  -3   8  274.27   20.50
  -5   3  -8   11.50    5.70
  -5   3  -8   16.40    7.10
   5  -3   8   11.70    5.40
   5  -3   8    8.80    6.10
  -6   3  -8   65.09   12.20
  -6   3  -8   55.39   10.30
   6  -3   8   65.99   11.90
   6  -3   8   61.89   11.20
  -7   3  -8   -0.80    5.50
  -7   3  -8   10.30    6.20
   7  -3   8   11.10    5.50
  -8   3  -8  533.85   36.30
  -8   3  -8  559.94   35.60
   8  -3   8  532.95   34.30
   8  -3   8  527.85   34.60
  -9   3  -8  696.43   46.40
  -9   3  -8  732.83   44.10
   9  -3   8  691.53   44.20
   9  -3   8  698.83   41.30
 -10   3  -8    9.00    7.70
  10  -3   8   16.20    8.50
 -11   3  -8    9.20    7.30
  11  -3   8    2.60    7.90
  11   2  -8  -12.20    8.80
 -11  -2   8    4.00    4.50
 -11  -2   8    3.10   11.40
  10   2  -8    6.90   12.60
 -10  -2   8   12.90    6.30
 -10  -2   8   31.20   15.30
 -10  -2   8   10.50    4.90
   9   2  -8   56.39   19.70
  -9  -2   8   35.70    7.60
  -9  -2   8   37.70   13.60
  -9  -2   8   27.60    8.50
   8   2  -8   -4.80    8.90
  -8  -2   8    0.30    7.70
  -8  -2   8   -6.20    4.90
  -8  -2   8    4.80    4.60
   7   2  -8   88.39   20.60
  -7  -2   8   41.70   10.00
  -7  -2   8   49.20   10.10
  -7  -2   8   66.89   16.00
   6   2  -8   34.00   13.60
  -6  -2   8   22.60    8.10
  -6  -2   8   27.00    7.70
  -6  -2   8   21.60   12.60
   5   2  -8   44.20   10.90
  -5  -2   8   63.29   14.20
  -5  -2   8   53.09   10.40
  -5  -2   8   69.59   11.00
   4   2  -8   -4.20    5.20
  -4  -2   8    6.90    7.60
  -4  -2   8   -5.10    4.30
  -4  -2   8   12.90    6.20
   3   2  -8   79.19   16.10
  -3  -2   8   48.90   10.10
  -3  -2   8   32.10    8.00
   2   2  -8   66.29   14.50
   2   2  -8   88.19   12.90
  -2  -2   8   86.89   20.20
  -2  -2   8   97.89   12.70
  -2  -2   8   85.89   14.80
   1   2  -8 1594.94   80.59
   1   2  -8 1552.04   85.19
  -1  -2   8 1683.33   80.09
  -1  -2   8 1546.55   83.29
  -1  -2   8 1618.74   83.29
   0   2  -8  353.96   31.50
   0   2  -8  409.46   29.40
   0   2  -8  382.66   25.50
   0  -2   8  378.36   23.80
   0  -2   8  385.26   24.80
   0  -2   8  335.57   27.90
  -1   2  -8  160.98   14.90
  -1   2  -8  137.79   15.00
   1  -2   8  160.88   14.60
   1  -2   8  188.58   23.30
   1  -2   8  167.28   13.30
  -2   2  -8   95.09   13.00
  -2   2  -8   81.29   10.60
   2  -2   8   89.19    9.70
   2  -2   8   89.79   12.10
   2  -2   8   86.39   18.20
  -3   2  -8   81.79   10.60
  -3   2  -8   69.29   11.40
   3  -2   8   77.79   10.50
   3  -2   8   77.29   11.10
  -4   2  -8   48.80    9.40
  -4   2  -8   44.60    8.60
   4  -2   8   41.30    8.50
   4  -2   8   48.60    8.70
  -5   2  -8  179.38   17.40
  -5   2  -8  162.88   15.20
   5  -2   8  177.68   17.20
   5  -2   8  191.28   16.50
  -6   2  -8   10.80    5.80
  -6   2  -8   11.70    5.90
   6  -2   8    4.40    5.10
   6  -2   8   23.30    8.60
  -7   2  -8    3.60    5.40
  -7   2  -8   -3.90    4.60
   7  -2   8    0.00    4.30
   7  -2   8   -2.90    4.80
  -8   2  -8    9.30    6.00
  -8   2  -8   11.80    6.90
   8  -2   8   50.19   12.10
  -9   2  -8  351.06   26.30
  -9   2  -8  272.87   25.10
   9  -2   8  287.97   25.70
   9  -2   8  274.97   22.80
 -10   2  -8   -8.80    6.00
  10  -2   8   -4.70    5.70
 -11   2  -8    6.40    8.10
  11  -2   8   12.60    8.60
  11   1  -8   24.60   16.20
 -11  -1   8   16.90   12.60
  10   1  -8   -2.60   11.10
 -10  -1   8    2.80    3.10
 -10  -1   8   -9.00    9.40
   9   1  -8  175.68   29.80
  -9  -1   8  143.29   13.10
  -9  -1   8  254.17   28.80
   8   1  -8   71.29   19.60
  -8  -1   8   63.59    9.30
  -8  -1   8   62.29    9.80
  -8  -1   8   63.19   17.70
  -7  -1   8  195.88   16.20
  -7  -1   8  184.58   16.00
   6   1  -8   72.89   15.10
  -6  -1   8   52.39    9.10
  -6  -1   8   88.09   16.30
  -6  -1   8   56.79    9.90
  -5  -1   8  503.65   29.80
  -5  -1   8  466.55   30.50
   4   1  -8  303.37   26.80
  -4  -1   8  287.27   24.20
  -4  -1   8  198.08   17.10
   3   1  -8  372.96   42.20
   3   1  -8  409.66   26.50
  -3  -1   8  421.46   30.90
  -3  -1   8  389.66   25.00
   2   1  -8  354.06   24.30
   2   1  -8  341.17   29.50
  -2  -1   8  408.76   33.80
  -2  -1   8  374.66   28.90
  -2  -1   8  354.46   23.20
   1   1  -8   30.80    7.70
   1   1  -8   22.10   12.90
   1   1  -8   42.90   13.00
  -1  -1   8   33.10    7.30
  -1  -1   8   42.90   12.50
  -1  -1   8   34.10    9.60
   0   1  -8   -5.30    3.40
   0   1  -8   -4.40    9.40
   0   1  -8   -3.60    6.30
   0  -1   8   -3.80    3.20
   0  -1   8   -6.00    7.00
   0  -1   8   -4.50    3.80
  -1   1  -8 1794.52   85.99
  -1   1  -8 1694.43   86.09
   1  -1   8 1684.73   94.69
   1  -1   8 1753.02   83.59
   1  -1   8 1802.92   86.59
  -2   1  -8   96.29   10.70
  -2   1  -8   82.89   12.30
   2  -1   8   96.39   11.40
   2  -1   8  102.49   10.40
  -3   1  -8   34.90    8.00
  -3   1  -8   30.20    6.40
   3  -1   8   29.40    7.60
   3  -1   8   34.90    6.80
  -4   1  -8  158.28   15.90
  -4   1  -8  161.18   14.80
   4  -1   8  183.78   16.20
   4  -1   8  150.08   15.20
  -5   1  -8    1.00    3.60
  -5   1  -8   -1.90    3.90
   5  -1   8    6.00    5.30
   5  -1   8   10.50    5.20
  -6   1  -8    0.20    4.60
  -6   1  -8    0.00    5.40
   6  -1   8   -1.40    4.80
   6  -1   8   10.00    6.00
  -7   1  -8    4.30    5.90
  -7   1  -8    2.30    4.60
   7  -1   8    1.00    5.70
   7  -1   8    9.90    6.00
  -8   1  -8   23.90    9.30
  -8   1  -8   17.60    8.10
   8  -1   8   24.30    9.70
  -9   1  -8   -5.90    4.80
  -9   1  -8   16.40    8.10
   9  -1   8   -5.80    6.00
 -10   1  -8   89.19   16.00
  10  -1   8   65.99   16.90
  11   0  -8   83.39   31.80
 -11   0   8   54.09   16.10
  10   0  -8   10.60   14.80
 -10   0   8   31.70   13.40
  -9   0   8  189.28   11.10
  -9   0   8  168.88   10.70
  -8   0   8  181.88   13.60
  -8   0   8  203.78   13.80
   7   0  -8   12.50   10.60
  -7   0   8   10.20    4.20
  -7   0   8   11.40    4.60
  -7   0   8   20.70   10.70
  -6   0   8  398.16   23.80
  -6   0   8  378.96   24.90
   5   0  -8   -0.50    6.80
  -5   0   8   -0.20    3.40
  -5   0   8    2.30    6.20
   4   0  -8  122.89   12.90
  -4   0   8  141.59   12.80
   3   0  -8   49.99   13.20
   3   0  -8   76.19   10.60
  -3   0   8   60.69    9.10
  -3   0   8   70.79   13.30
   2   0  -8    7.30    5.00
   2   0  -8   13.20   11.30
  -2   0   8   14.50   11.30
  -2   0   8   22.40    9.80
   1   0  -8   59.29   15.30
   1   0  -8   66.29   10.30
  -1   0   8   44.00   10.10
  -1   0   8   71.19   15.80
  -1   0   8   69.69   10.20
   0   0  -8 2703.53  127.69
   0   0  -8 2642.84  129.69
   0   0   8 2772.82  128.49
   0   0   8 2629.74  125.99
   0   0   8 2676.73  138.29
  -1   0  -8    2.70    5.20
  -1   0  -8    4.70    4.70
   1   0   8    4.80    5.10
   1   0   8    3.30    3.40
  -2   0  -8    3.90    4.20
  -2   0  -8    1.20    4.80
   2   0   8    1.60    3.20
   2   0   8    1.50    4.80
  -3   0  -8   11.90    6.00
  -3   0  -8   10.00    4.70
   3   0   8   11.80    5.00
   3   0   8   12.60    5.90
  -4   0  -8  203.48   17.30
  -4   0  -8  213.08   19.10
   4   0   8  214.28   19.10
   4   0   8  217.28   17.80
  -5   0  -8   38.20    9.40
  -5   0  -8   40.10    8.30
   5   0   8   37.30    9.50
   5   0   8   43.20    9.30
  -6   0  -8  113.09   13.70
  -6   0  -8  105.49   15.70
   6   0   8   93.79   14.20
   6   0   8  130.69   17.70
  -7   0  -8   41.20   10.30
  -7   0  -8   58.99   11.80
   7   0   8   68.69   13.10
   7   0   8   59.49   14.20
  -8   0  -8    9.20    6.90
  -8   0  -8    2.70    5.10
   8   0   8   -1.00    7.00
  -9   0  -8   10.10    6.60
  -9   0  -8   -1.70    5.80
   9   0   8   -2.30    6.90
 -10   0  -8    0.40    7.70
  11  -1  -8  124.79   28.90
 -11   1   8   95.29   20.00
  10  -1  -8  119.49   26.60
 -10   1   8  122.69   22.60
   9  -1  -8 1353.76   84.59
  -9   1   8 1242.08   74.59
   8  -1  -8   23.80   14.40
  -8   1   8    3.90   10.70
  -8   1   8    0.20    1.80
   7  -1  -8   96.79   21.40
  -7   1   8   82.69    8.10
  -7   1   8   85.59    8.90
  -6   1   8  106.69    9.50
  -6   1   8   85.99   10.40
   5  -1  -8  461.15   27.70
  -5   1   8  472.85   27.10
   4  -1  -8  645.54   51.89
  -4   1   8  558.24   32.60
   3  -1  -8  120.99   21.00
   3  -1  -8  104.79   11.60
  -3   1   8  166.68   20.20
  -3   1   8   99.79   11.20
   2  -1  -8 2072.89  114.89
  -2   1   8 2637.14  124.49
  -2   1   8 2656.93  125.89
   1  -1  -8  901.91   57.69
   1  -1  -8 1006.40   51.99
  -1   1   8  961.50   62.79
  -1   1   8 1003.50   51.39
  -1   1   8  964.80   52.39
   0  -1  -8   14.10    6.30
   0  -1  -8    7.00    6.50
   0   1   8    0.40    4.70
   0   1   8    3.10    3.80
  -1  -1  -8  631.64   36.80
  -1  -1  -8  603.74   35.70
   1   1   8  642.64   37.00
   1   1   8  592.64   33.70
  -2  -1  -8    7.80    4.60
  -2  -1  -8   10.30    6.00
   2   1   8   14.10    5.20
   2   1   8   13.10    5.80
  -3  -1  -8  385.96   27.30
  -3  -1  -8  389.56   25.10
   3   1   8  389.46   27.70
   3   1   8  395.76   25.60
  -4  -1  -8  277.67   23.20
  -4  -1  -8  296.07   20.80
   4   1   8  291.67   21.80
   4   1   8  276.27   23.10
  -5  -1  -8  637.74   38.30
  -5  -1  -8  635.04   42.50
   5   1   8  625.04   39.40
   5   1   8  651.83   41.20
  -6  -1  -8  230.38   21.40
  -6  -1  -8  200.48   18.80
   6   1   8  175.58   20.00
  -7  -1  -8  149.69   18.20
  -7  -1  -8  147.39   19.00
   7   1   8  136.49   19.40
   7   1   8  166.38   21.90
  -8  -1  -8   54.99   11.70
   8   1   8   39.30   12.90
  -9  -1  -8   28.20    9.40
   9   1   8   28.40   16.50
 -10  -1  -8   34.30   12.30
  10   1   8   36.90   13.40
  11  -2  -8   29.30   18.30
 -11   2   8   20.50   11.60
  10  -2  -8   69.29   22.30
 -10   2   8   82.39   17.90
   9  -2  -8  640.54   52.99
   8  -2  -8  150.68   26.80
  -8   2   8  227.88   23.90
   7  -2  -8   94.99   21.30
  -7   2   8   95.59    8.90
  -7   2   8  108.99   17.80
  -7   2   8  106.69    8.40
   6  -2  -8    5.50   10.40
   6  -2  -8    6.20    4.10
  -6   2   8    5.20    3.30
  -6   2   8    5.00    6.50
   5  -2  -8   63.69   16.10
   5  -2  -8   57.49    8.70
  -5   2   8   63.19    8.70
  -5   2   8   72.29   13.70
   4  -2  -8  307.17   39.10
  -4   2   8  255.77   18.80
  -4   2   8  313.37   26.90
   3  -2  -8  295.77   20.50
  -3   2   8  342.57   30.20
  -3   2   8  261.47   19.30
  -3   2   8  221.08   30.00
   2  -2  -8 1032.70   54.29
  -2   2   8 1051.19   59.89
  -2   2   8 1016.80   65.29
   1  -2  -8   86.49   16.70
   1  -2  -8  124.99   13.00
  -1   2   8  124.09   12.80
  -1   2   8  122.39   13.10
   0  -2  -8 1753.82   92.29
   0  -2  -8 1874.21   92.19
   0   2   8 1885.41   89.29
   0   2   8 1917.41   92.89
  -1  -2  -8  240.28   20.00
  -1  -2  -8  221.08   18.20
   1   2   8  228.88   19.50
   1   2   8  215.38   16.10
  -2  -2  -8  794.02   45.30
  -2  -2  -8  734.63   41.80
   2   2   8  795.02   41.60
   2   2   8  740.53   44.90
  -3  -2  -8  365.06   24.40
  -3  -2  -8  349.57   27.10
   3   2   8  387.36   25.70
   3   2   8  389.46   28.00
  -4  -2  -8   -1.00    4.80
  -4  -2  -8   -1.30    5.20
   4   2   8   -6.10    4.40
   4   2   8    0.40    4.00
  -5  -2  -8 1763.52   88.69
  -5  -2  -8 1816.62   92.49
   5   2   8 1690.23   91.69
   5   2   8 1717.23   90.19
  -6  -2  -8  312.47   27.60
  -6  -2  -8  295.17   24.00
   6   2   8  276.47   26.10
  -7  -2  -8  331.97   26.60
  -7  -2  -8  348.37   29.60
   7   2   8  309.47   31.70
  -8  -2  -8  193.18   21.30
  -8  -2  -8  222.18   24.00
   8   2   8  220.48   27.70
   8   2   8  269.77   26.40
  -9  -2  -8   74.59   14.60
   9   2   8  109.29   23.00
  11  -3  -8   54.99   20.90
 -11   3   8   86.99   16.10
  10  -3  -8   15.20   14.60
 -10   3   8   18.70   10.80
   9  -3  -8   92.79   22.20
  -9   3   8   42.00   12.00
   8  -3  -8   43.30   17.30
  -8   3   8   19.80   10.40
   7  -3  -8   -1.90    3.00
   7  -3  -8    4.90   11.50
  -7   3   8    2.90    3.10
  -7   3   8   -4.20    4.90
   6  -3  -8   79.19    9.10
  -6   3   8  101.39   16.60
  -6   3   8   93.49    9.60
   5  -3  -8   -1.30    3.30
  -5   3   8    7.30    7.20
  -5   3   8   -0.30    3.40
   4  -3  -8    7.70    4.40
  -4   3   8   10.70    5.00
  -4   3   8   10.00    9.40
   3  -3  -8   29.70    7.30
  -3   3   8   42.30    8.70
  -3   3   8   37.50   14.10
  -3   3   8   44.70   13.30
   2  -3  -8    4.30    4.80
  -2   3   8    4.00    4.50
  -2   3   8   -4.20    5.10
   1  -3  -8  304.67   28.20
   1  -3  -8  306.57   23.00
  -1   3   8  307.97   20.90
  -1   3   8  323.27   23.50
   0  -3  -8  310.57   23.00
   0  -3  -8  263.47   22.20
   0   3   8  272.27   21.90
   0   3   8  274.37   18.70
  -1  -3  -8    1.20    4.10
  -1  -3  -8    1.60    5.40
   1   3   8   -5.00    4.10
   1   3   8    3.00    3.30
  -2  -3  -8   90.49   14.20
  -2  -3  -8   85.49   11.20
   2   3   8  119.89   16.90
   2   3   8   99.69   10.70
  -3  -3  -8   51.89   11.40
  -3  -3  -8   49.80    8.80
   3   3   8   43.80    9.10
   3   3   8   64.89   13.00
  -4  -3  -8  675.63   39.80
  -4  -3  -8  641.04   43.50
   4   3   8  659.33   40.60
   4   3   8  688.23   44.50
  -5  -3  -8   12.20    8.60
  -5  -3  -8   19.80    7.30
   5   3   8   50.69   13.10
   5   3   8   28.20    9.10
  -6  -3  -8    5.80    4.90
  -6  -3  -8  -10.90    5.10
   6   3   8   -1.00    6.70
   6   3   8    0.90    7.90
  -7  -3  -8   45.10   10.80
  -7  -3  -8   57.79   14.00
   7   3   8   22.00   10.30
   7   3   8   52.29   16.30
  -8  -3  -8   19.30    7.10
  -8  -3  -8   14.00    7.70
   8   3   8   35.50   13.30
   9   3   8   18.60   12.50
 -10   4   8   15.60   11.30
  -9   4   8    0.70    7.90
  -8   4   8   -0.80    7.10
   7  -4  -8   30.00    6.30
  -7   4   8   30.10    6.10
  -7   4   8   40.40   12.30
   6  -4  -8   -3.70    3.00
  -6   4   8   -1.20    3.40
  -6   4   8   -2.80    6.00
   5  -4  -8   -1.10    3.50
  -5   4   8   -0.30    3.70
  -5   4   8    8.00    7.60
   4  -4  -8   80.79   11.70
  -4   4   8   88.09   12.10
  -4   4   8   72.19   19.60
  -4   4   8   83.59   17.80
   3  -4  -8   32.10    8.40
  -3   4   8   40.50   11.80
  -3   4   8   21.80   14.00
  -3   4   8   34.10    8.30
   2  -4  -8  400.26   28.50
  -2   4   8  447.16   28.30
  -2   4   8  414.36   28.40
   1  -4  -8  177.38   17.30
   1  -4  -8  161.98   22.40
  -1   4   8  163.38   16.50
  -1   4   8  152.98   13.10
   0  -4  -8  184.18   17.90
   0   4   8  160.88   13.30
   0   4   8  191.38   18.60
  -1  -4  -8   10.20    6.70
  -1  -4  -8   21.40    6.40
   1   4   8   29.90    8.90
   1   4   8   21.70    5.30
  -2  -4  -8   -1.40    5.00
  -2  -4  -8   -2.90    3.80
   2   4   8    0.70    6.00
   2   4   8    2.30    3.60
  -3  -4  -8  165.28   15.20
  -3  -4  -8  183.38   20.00
   3   4   8  178.68   20.40
   3   4   8  173.48   16.30
  -4  -4  -8   -0.40    6.10
  -4  -4  -8    2.60    4.90
   4   4   8    0.00    5.40
   4   4   8    1.90    7.80
  -5  -4  -8  112.49   18.90
  -5  -4  -8   83.89   13.00
   5   4   8  117.99   19.70
  -6  -4  -8   87.89   13.70
  -6  -4  -8   64.09   14.60
   6   4   8   82.99   17.40
   6   4   8   67.59   19.10
  -7  -4  -8    4.90    5.50
  -7  -4  -8   20.80   10.40
   7   4   8   -6.10    8.00
   7   4   8   12.90   10.00
   8   4   8   13.10   10.00
   9   4   8   -3.10    7.90
 -11   5   8    8.40    7.80
 -10   5   8   29.90    9.60
  -9   5   8   -3.80    7.80
   8  -5  -8   -2.10    2.60
  -8   5   8   10.70    8.10
  -8   5   8   -4.60    2.60
   7  -5  -8   18.90    5.70
  -7   5   8   21.70   10.30
  -7   5   8   14.50    5.40
   6  -5  -8   58.89   10.00
  -6   5   8   35.90   11.50
  -6   5   8   47.70    9.40
   5  -5  -8    1.10    4.10
  -5   5   8   -3.00    4.70
  -5   5   8   -2.60    7.90
   4  -5  -8   -1.40    4.30
  -4   5   8    8.20    9.60
  -4   5   8   -0.40    4.80
  -4   5   8   -2.90    9.50
   3  -5  -8    9.10    5.80
  -3   5   8    4.60    6.00
   2  -5  -8  248.48   20.70
  -2   5   8  195.08   16.50
  -2   5   8  186.38   19.20
   1  -5  -8    3.70    6.10
   1  -5  -8    5.80   16.70
  -1   5   8    4.20    6.10
  -1   5   8    1.70    3.20
   0  -5  -8   24.30    9.10
   0  -5  -8   13.80    8.20
   0   5   8   16.10    4.70
   0   5   8   11.50    7.30
  -1  -5  -8   35.60    8.60
  -1  -5  -8   34.20   10.50
   1   5   8   46.20   11.40
   1   5   8   31.50    6.70
  -2  -5  -8  100.09   17.50
  -2  -5  -8   83.39   11.70
   2   5   8   95.49   17.30
   2   5   8   82.29   11.40
  -3  -5  -8  168.78   20.30
  -3  -5  -8  124.49   13.70
   3   5   8  160.68   16.20
   3   5   8  176.58   24.50
  -4  -5  -8    8.80    5.30
  -4  -5  -8   -3.50    6.60
   4   5   8   -1.90    4.40
   4   5   8  -10.60    6.00
  -5  -5  -8  149.49   23.00
  -5  -5  -8  139.29   16.40
   5   5   8  136.79   24.00
   5   5   8  119.79   21.70
  -6  -5  -8   27.30    9.00
  -6  -5  -8   61.59   16.10
   6   5   8   35.50   14.10
  -7  -5  -8   24.30   12.10
  -7  -5  -8   15.20    9.20
   7   5   8   23.40   13.00
   8   5   8   -4.60    8.10
 -10   6   8   -9.10    5.80
  -9   6   8    1.60    8.20
   8  -6  -8   -6.30    3.30
  -8   6   8    5.10    7.50
  -8   6   8    7.90    4.70
   7  -6  -8  178.58   16.50
  -7   6   8  193.58   17.90
  -7   6   8  205.48   26.40
   6  -6  -8  406.56   27.30
  -6   6   8  353.16   33.20
  -6   6   8  367.06   27.70
   5  -6  -8    9.60    6.10
  -5   6   8   21.60   12.10
  -5   6   8    5.30    6.30
  -5   6   8    9.20   12.90
   4  -6  -8  102.99   15.50
  -4   6   8  132.39   16.30
  -4   6   8  104.79   23.30
  -4   6   8  131.99   19.60
   3  -6  -8  453.55   32.30
  -3   6   8  420.96   28.30
   2  -6  -8  701.43   45.20
  -2   6   8  709.83   45.40
  -2   6   8  679.53   37.40
   1  -6  -8   17.40    8.90
  -1   6   8   12.20    4.50
  -1   6   8   11.90    7.80
   0  -6  -8    6.00    7.70
   0  -6  -8    7.00    7.90
   0   6   8    1.00    6.20
   0   6   8   12.60    4.70
  -1  -6  -8   22.70    8.00
  -1  -6  -8    7.70    8.10
   1   6   8    6.60    8.40
   1   6   8    4.20    4.40
  -2  -6  -8  349.17   29.70
  -2  -6  -8  307.57   23.70
   2   6   8  310.97   22.70
   2   6   8  337.47   31.20
  -3  -6  -8   -6.50   11.00
   3   6   8    2.20    8.40
   3   6   8   -3.80    4.00
  -4  -6  -8   11.60    9.60
   4   6   8   30.00   12.80
  -5  -6  -8   -2.20    4.50
  -5  -6  -8    9.10    8.80
   5   6   8    6.80    9.20
   5   6   8   13.30   10.80
  -6  -6  -8   46.70   13.00
  -6  -6  -8   51.39   14.40
   6   6   8   41.20   14.70
   6   6   8   54.49   17.40
   7   6   8   -1.60   10.40
   9  -7  -8   36.70    5.40
  -9   7   8   21.80    9.80
  -9   7   8   32.00    5.60
   8  -7  -8    9.00    5.50
  -8   7   8  -10.90    6.20
   7  -7  -8   15.90    6.60
  -7   7   8   11.80    7.30
  -7   7   8   25.30   11.10
   6  -7  -8   42.00   10.70
  -6   7   8   43.70   14.50
  -6   7   8    3.80   26.00
  -6   7   8   45.50   11.80
   5  -7  -8   17.20    7.70
  -5   7   8   23.20    9.80
  -5   7   8    0.20   10.20
  -5   7   8   14.90   10.40
   4  -7  -8  394.66   31.50
  -4   7   8  431.26   33.70
  -4   7   8  462.95   30.20
   3  -7  -8 1024.70   61.49
  -3   7   8 1067.19   53.59
  -3   7   8  987.10   61.19
   2  -7  -8  483.85   35.40
  -2   7   8  444.06   35.60
  -2   7   8  431.36   25.50
   1  -7  -8  185.68   31.30
  -1   7   8  144.09   21.80
  -1   7   8  143.29   12.10
   0  -7  -8  108.09   19.00
   0  -7  -8   81.69   15.30
   0   7   8   76.19    9.30
   0   7   8   69.09   16.20
  -1  -7  -8   14.70    6.70
  -1  -7  -8    4.60    7.90
   1   7   8    5.10    4.70
   1   7   8   -7.30    7.50
  -2  -7  -8   13.60   10.40
  -2  -7  -8    1.70    5.30
   2   7   8   13.30    9.60
  -3  -7  -8   43.40   13.80
   3   7   8   41.40   14.10
  -4  -7  -8  266.47   29.30
   4   7   8  236.68   35.50
   4   7   8  250.67   29.10
  -5  -7  -8    0.50    9.20
   5   7   8   22.30   13.00
  -6  -7  -8    0.00    9.20
   6   7   8    7.40   11.10
   9  -8  -8   24.70    6.00
  -9   8   8   12.60    6.50
  -9   8   8   18.10    8.70
   8  -8  -8    1.90    5.00
  -8   8   8    0.20    8.30
   7  -8  -8   -5.60    4.50
  -7   8   8    3.60    8.70
  -7   8   8   -1.60    6.00
  -7   8   8   12.10   14.20
   6  -8  -8  222.78   22.00
  -6   8   8  249.48   29.30
  -6   8   8  270.57   25.50
  -6   8   8  180.58   26.00
   5  -8  -8  197.68   29.20
  -5   8   8  153.58   20.90
  -5   8   8  139.69   20.90
   4  -8  -8  190.68   21.00
  -4   8   8  182.88   15.60
  -4   8   8  184.18   21.20
   3  -8  -8   24.20    9.90
  -3   8   8   26.80   10.30
  -3   8   8   17.10    5.00
   2  -8  -8   97.99   18.10
  -2   8   8   79.89   16.50
  -2   8   8   73.89    8.20
   1  -8  -8   92.79   18.50
  -1   8   8   97.79   19.00
  -1   8   8  100.59    9.90
   0  -8  -8    5.50    9.90
   0  -8  -8   -0.40    7.80
   0   8   8   -3.40    3.20
   0   8   8   12.60   10.40
  -1  -8  -8   49.10   15.00
   1   8   8   51.39   15.50
   1   8   8   45.80    8.40
  -2  -8  -8   18.10    7.20
   2   8   8  -12.10    8.50
  -3  -8  -8   71.29   12.00
  -3  -8  -8   23.00   12.30
   3   8   8   47.40   15.60
   3   8   8   33.10   12.50
  -4  -8  -8    1.00    7.80
   4   8   8  -11.70    8.20
   4   8   8    8.30   13.40
  -5  -8  -8  -11.20    8.90
   5   8   8    4.70   11.60
   5   8   8   -6.90    9.60
   9  -9  -8    0.30    5.20
  -9   9   8   -1.30    6.30
  -9   9   8    6.50   18.10
   8  -9  -8    5.40    5.80
  -8   9   8   16.30    8.40
  -8   9   8   -0.90   14.40
   7  -9  -8   64.89   13.30
  -7   9   8   72.59   16.50
  -7   9   8   91.09   17.70
  -7   9   8  120.49   20.80
   6  -9  -8    3.50    6.80
  -6   9   8   -6.60    6.00
  -6   9   8    2.40   13.30
  -6   9   8    1.00    5.90
   5  -9  -8  145.19   21.30
  -5   9   8  118.89   20.90
  -5   9   8  128.39   13.10
  -5   9   8  171.88   32.40
   4  -9  -8   -1.40    6.20
  -4   9   8    1.70    3.00
   3  -9  -8   33.10   11.90
  -3   9   8   24.10   10.90
  -3   9   8   22.40    5.50
   2  -9  -8  248.48   27.40
  -2   9   8  247.58   28.20
  -2   9   8  221.68   16.70
   1  -9  -8   12.80    9.80
  -1   9   8    5.60    8.00
  -1   9   8    3.30    3.40
   0  -9  -8   24.60   11.80
   0   9   8    7.80   10.10
  -1  -9  -8   27.20   15.80
  -1  -9  -8    3.20    9.40
   1   9   8    6.10    9.10
   1   9   8   13.10   10.10
  -2  -9  -8   38.30   11.50
  -2  -9  -8   56.39   16.00
   2   9   8   63.39   17.40
   2   9   8   45.40   16.40
  -3  -9  -8   -3.70    9.10
   3   9   8    2.10   10.10
   3   9   8   -8.00    7.70
  -4  -9  -8   -6.30    9.00
   4   9   8    0.00   10.20
   4   9   8    5.60   14.00
   8 -10  -8   79.09   13.70
  -8  10   8   73.49   16.30
  -8  10   8   85.49   17.10
   7 -10  -8   61.39   13.30
  -7  10   8   49.60   11.40
  -7  10   8   60.79   16.90
   6 -10  -8   -4.50    6.70
  -6  10   8    7.90    8.40
  -6  10   8    2.80    4.50
  -6  10   8    0.80   13.90
   5 -10  -8   21.40    9.30
  -5  10   8   -6.40    7.80
  -5  10   8    7.10    3.60
  -5  10   8    9.90   17.80
   4 -10  -8   50.89   15.70
  -4  10   8   47.40    5.50
   3 -10  -8   26.50   12.10
  -3  10   8   30.60    4.30
  -3  10   8   33.80   12.90
   2 -10  -8   23.80   13.00
  -2  10   8   13.00    9.70
   1 -10  -8  -10.10    9.10
  -1  10   8   -9.40    8.70
   0 -10  -8   -1.40    9.80
   0  10   8    8.90    7.90
   0  10   8   -2.50   11.90
  -1 -10  -8   -4.90   10.50
   1  10   8    8.10   11.50
   1  10   8   14.30   12.40
  -2 -10  -8   -0.40   10.70
   2  10   8    6.10   10.60
   2  10   8   41.00   14.50
  -3 -10  -8    6.80   11.40
   3  10   8   31.10   13.80
   6 -11  -8   -5.70    7.90
  -6  11   8   19.60   19.10
  -6  11   8    7.60    3.20
  -6  11   8  -24.00    9.60
  -6  11   8   11.30    3.50
   5 -11  -8   12.70    8.90
  -5  11   8   43.70   26.10
  -5  11   8   -5.80    8.90
   4 -11  -8  192.48   28.90
   3 -11  -8   91.19   19.30
  -3  11   8   57.49   14.40
   2 -11  -8  107.39   22.50
  -2  11   8  110.29   21.30
   1 -11  -8   51.79   16.80
  -1  11   8   84.99   21.40
  -1  11   8   37.20   16.60
   0 -11  -8   18.00   13.00
   0  11   8    7.20   13.80
   0  11   8  -10.00    8.10
   1  13  -9    9.60   11.90
   1  13  -9   44.20   20.00
  -1 -13   9  -16.50   10.40
   0  13  -9   32.30   16.20
   1 -13   9   63.19   20.30
  -2  13  -9   -2.50    9.50
   2 -13   9   -9.00    9.40
  -3  13  -9   43.00   14.80
   3 -13   9    3.30   14.10
  -4  13  -9   20.70   11.60
   4 -13   9    8.50    9.80
   3  12  -9    3.20   12.30
  -3 -12   9  -11.20   11.40
  -3 -12   9   10.80    5.20
   2  12  -9    3.60   13.70
   2  12  -9   -8.30    9.20
  -2 -12   9  -19.40   10.40
   1  12  -9   75.99   22.70
   1  12  -9   48.40   18.80
  -1 -12   9   46.20   18.20
   0  12  -9    0.60    8.20
   0 -12   9    9.20   12.00
  -1  12  -9   15.80   10.20
   1 -12   9   -9.00   10.10
  -2  12  -9   -2.00    8.20
   2 -12   9   11.10   10.20
   2 -12   9    5.50   13.70
   3 -12   9   11.00   11.00
   3 -12   9   13.80   13.70
  -4  12  -9    4.90    8.50
   4 -12   9   17.50   11.90
   5 -12   9    0.00    9.90
  -6  12  -9    5.80   11.10
   5  11  -9    9.50   16.50
  -5 -11   9   -5.30   14.80
   4  11  -9  103.79   23.10
   4  11  -9  152.78   31.30
  -4 -11   9  129.09   25.50
  -4 -11   9  106.39   20.40
   3  11  -9  -10.30    8.00
   3  11  -9   -1.20   12.20
  -3 -11   9   10.40    5.50
  -3 -11   9   -9.90    4.90
  -3 -11   9   -3.90   10.10
   2  11  -9   41.50   14.90
   2  11  -9   50.39   19.10
  -2 -11   9   37.70   15.50
   1  11  -9    9.90   10.30
   1  11  -9    0.50   10.60
  -1 -11   9    2.60    3.00
  -1 -11   9    1.40    9.40
  -1 -11   9    2.30    2.20
   0  11  -9    6.60   11.30
   0  11  -9    2.80    9.00
   0 -11   9    0.50    8.90
  -1  11  -9  116.29   22.00
   1 -11   9   95.69   21.50
  -2  11  -9   -4.60    7.10
   2 -11   9    2.40   11.00
   2 -11   9    1.20   11.70
  -3  11  -9    0.40    7.40
   3 -11   9  -13.40    7.60
  -4  11  -9   10.10    8.90
   4 -11   9    9.50    9.60
   4 -11   9    6.20   12.40
  -5  11  -9   26.60   11.70
   5 -11   9   13.00   11.00
  -6  11  -9    6.70    7.70
   6 -11   9   -5.90    6.90
  -7  11  -9   11.30    6.50
   7 -11   9   -3.50    7.20
   8 -11   9   27.90    9.30
   6  10  -9  -26.00   10.10
   5  10  -9   30.10   18.90
   5  10  -9    2.50   10.30
  -5 -10   9   11.30   11.20
   4  10  -9   24.60   14.20
   4  10  -9   15.90   16.60
  -4 -10   9   14.70   12.70
   3  10  -9   55.69   18.10
   3  10  -9   -1.40   11.10
  -3 -10   9   -0.10    7.50
  -3 -10   9    6.40   10.70
   2  10  -9    2.20   11.70
   2  10  -9   15.70   23.00
  -2 -10   9   10.00    9.90
  -2 -10   9   21.40    6.30
  -2 -10   9    9.00   10.50
   1  10  -9   11.00   11.90
   1  10  -9   -4.60    9.70
  -1 -10   9    5.60    3.40
  -1 -10   9    5.10    7.30
  -1 -10   9   -9.10    9.10
   0  10  -9   14.50   11.60
   0 -10   9    9.10    2.90
   0 -10   9   22.90   11.30
   0 -10   9    3.90    8.80
  -1  10  -9  213.78   30.60
   1 -10   9  174.38   27.00
   1 -10   9  168.48   21.20
   1 -10   9  164.58   10.40
  -2  10  -9   56.09   14.70
   2 -10   9   76.29    6.60
   2 -10   9   71.59   20.40
   2 -10   9   67.09   20.60
[truncated: 490,032 more chars]
